# Supplementary material for: Common Genetic Variants Modulate the Electrocardiographic Tpeak-to-Tend Interval
Source: Am J Hum Genet. 2020 May 7;106(6):764–78. doi: 10.1016/j.ajhg.2020.04.009 (PMC7273524; doi:10.1016/j.ajhg.2020.04.009)
Supplement: Supplementary file 2 — Table S3Genome-wide Significant SNVs for the Resting Tpe Interval in the Discovery Sample [file mmc2.xlsx]

## Sheet: ST3_DiscGWS
Table S3: Genome-wide significant SNVs for the resting Tpe interval in the discovery sample
Chr	Pos	SNV	EA	AA	EAF	β	SE	P	N
1	6257856	rs2294713	G	A	0.560547	-0.0501838	0.00790584	2.2e-10	29762
1	6258147	rs2247392	C	T	0.739516	-0.063441	0.00898848	1.7e-12	29370.9
1	6258794		A	G	0.734027	-0.062486	0.00891499	2.4e-12	29485.6
1	6259025	rs3789522	C	T	0.733898	-0.0623453	0.00890003	2.5e-12	29619.8
1	6259090	rs3789520	C	T	0.770958	-0.056872	0.00937729	1.3e-09	29481.5
1	6259130	rs3827723	A	G	0.706858	-0.0544553	0.00862085	2.7e-10	29762
1	6260663	rs11121478	A	C	0.719032	-0.0650483	0.00881086	1.6e-13	29153.8
1	6261871	rs10864433	G	A	0.720789	-0.0652474	0.00885924	1.8e-13	28950.9
1	6262231	rs10864434	A	T	0.60155	-0.0650832	0.00815842	1.5e-15	28643.8
1	6262880	rs4908539	G	A	0.720855	-0.0656782	0.0088691	1.3e-13	28901.4
1	6263354	rs4908864	C	T	0.719375	-0.0651737	0.00885281	1.8e-13	28903.2
1	6263792	rs11121483	A	G	0.598922	-0.0649398	0.00814601	1.6e-15	28633.3
1	6264315	rs574692150	C	CA	0.741452	-0.0668315	0.00939656	1.1e-12	26800.1
1	6264596	rs755504191	CA	C	0.412487	0.0535318	0.00877978	1.1e-09	24441.4
1	6264775	rs12069441	T	C	0.717835	-0.0646248	0.00884286	2.7e-13	28877
1	6265368	rs2272988	A	G	0.718226	-0.0641701	0.00885058	4.2e-13	28824.1
1	6265538	1:6265538_CT_C	CT	C	0.747761	-0.0668599	0.00924802	4.8e-13	28256.1
1	6266096	rs4908540	A	G	0.717712	-0.064751	0.00883949	2.4e-13	28869.1
1	6267098	1:6267098_GA_G	GA	G	0.760199	-0.0612814	0.00960955	1.8e-10	26954.6
1	6272137	rs709208	A	G	0.680149	-0.0629732	0.00867873	4e-13	28289.3
1	6278414	rs709209	A	G	0.657869	-0.0531549	0.00829956	1.5e-10	29762
1	6279370	rs846111	G	C	0.729218	-0.0608136	0.00885902	6.7e-12	29762
1	6283547	1:6283547_GA_G	GA	G	0.846209	-0.0704139	0.0110446	1.8e-10	28836.7
1	6294072	rs846106	T	C	0.649222	-0.0515583	0.00830544	5.4e-10	29282.9
1	6296238	rs9970334	T	G	0.551278	-0.0542198	0.00807031	1.8e-11	28609
1	6299868	rs7531404	C	T	0.384147	0.0491251	0.00812667	1.5e-09	29129.6
1	6301282	rs10779736	A	G	0.236391	0.0582108	0.00927909	3.5e-10	29247
1	6302510	rs6694955	T	C	0.237471	0.0555362	0.00928025	2.2e-09	29186.4
1	6305053	rs12408527	C	T	0.350146	0.0491442	0.00827486	2.9e-09	29261.8
1	6305292	rs61760836	C	A	0.323411	0.050108	0.00845435	3.1e-09	28995
1	6305303	rs61760837	C	A	0.323473	0.0500801	0.008454	3.1e-09	28994.9
1	6307389	rs6577566	C	T	0.233307	0.0531642	0.00925646	9.3e-09	29668
1	6312016	rs4908542	C	T	0.304837	0.0493463	0.00853452	7.4e-09	29453.3
1	6312431	rs2281261	C	T	0.294002	0.0529471	0.00862956	8.5e-10	29563.6
1	6312478	rs2281260	T	G	0.305022	0.0495207	0.00853742	6.6e-09	29454.1
1	6313077	rs2281259	C	T	0.306735	0.050174	0.00852643	4e-09	29544.6
1	6313519	rs6696350	T	C	0.305659	0.0509174	0.00852298	2.3e-09	29639.6
1	6313938	rs12735670	C	T	0.305769	0.0508389	0.00852119	2.4e-09	29655.8
1	6314479	rs12740426	C	T	0.319374	0.0484845	0.00842838	8.8e-09	29532.9
1	6314822	rs11590458	T	C	0.305457	0.0504646	0.0085134	3.1e-09	29762
1	6315261	1:6315261_AT_A	AT	A	0.293442	0.0538987	0.00885952	1.2e-09	28099.4
1	6315532	rs11121534	C	T	0.305975	0.0507781	0.00851833	2.5e-09	29675.6
1	6316217	rs6703384	A	G	0.305932	0.0506769	0.00852048	2.7e-09	29664
1	6316435	rs779524787	C	CT	0.316399	0.048069	0.00847842	1.4e-08	29306.1
1	6317014	rs4908871	A	T	0.316218	0.047435	0.00844389	1.9e-08	29558.3
1	6317420	rs12048815	C	T	0.316282	0.0474102	0.00844478	2e-08	29546.9
1	6317831	rs11576445	A	G	0.316154	0.0473756	0.00844733	2e-08	29529.4
1	6317983	rs4908543	T	C	0.316183	0.0474086	0.00844801	2e-08	29526.3
1	6318069	rs4908872	C	T	0.316191	0.0473818	0.00844818	2e-08	29524.6
1	6318717	rs35868954	G	A	0.317122	0.0469043	0.0084658	3e-08	29336
1	6319128	rs28379911	T	C	0.317583	0.0463976	0.00848456	4.5e-08	29188.9
1	6319137	rs28368905	A	G	0.317579	0.0463368	0.00848663	4.8e-08	29171.2
1	6319271	rs28491395	A	G	0.31727	0.0463597	0.00848734	4.7e-08	29175.8
1	6319604	rs4522020	G	A	0.317237	0.0464101	0.00849778	4.7e-08	29102.9
1	6320055	rs6663603	C	G	0.306938	0.0492856	0.00859674	9.9e-09	29078.5
1	6320315	rs12711520	G	C	0.306723	0.0486246	0.00861006	1.6e-08	28991.2
1	6320583	rs1534996	T	C	0.306109	0.0506748	0.00867305	5.1e-09	28618.1
1	6320649	rs61760840	G	C	0.317025	0.0470946	0.00859196	4.2e-08	28486.7
1	6320708	rs61760841	A	G	0.306375	0.0492068	0.00862609	1.2e-08	28905.7
1	6321314	rs4908873	T	C	0.316944	0.0476649	0.00863308	3.4e-08	28190.5
1	6321700	rs113884827	T	TG	0.305354	0.0497797	0.00877253	1.4e-08	28018.4
1	54704629	rs2274664	C	T	0.418285	-0.0442518	0.00794383	2.5e-08	29762
1	54705993	rs9792844	T	C	0.414556	-0.0465587	0.00797948	5.4e-09	29557.9
1	54706055	rs9792848	T	C	0.414562	-0.046495	0.00798006	5.7e-09	29558
1	54706116	rs9793107	A	G	0.415087	-0.0450554	0.00801094	1.9e-08	29394.9
1	54706733	rs2297027	A	G	0.414404	-0.0466758	0.00798246	5e-09	29534.9
1	54707510	rs682211	T	C	0.411867	-0.0462073	0.00799036	7.3e-09	29545.5
1	54708547	rs660306	C	T	0.411687	-0.0452199	0.00799367	1.5e-08	29532.6
1	54710188	rs608482	A	G	0.411228	-0.0453707	0.00799449	1.4e-08	29571.7
1	54710948	rs55723854	C	T	0.413438	-0.0452635	0.00799659	1.5e-08	29507.9
1	54710949	rs760547908	AGTCTCC	A	0.415374	-0.0460846	0.00798642	7.9e-09	29522
1	54714379	rs663436	T	C	0.411444	-0.0452853	0.0079769	1.4e-08	29695.1
1	54715735	rs623655	A	C	0.411449	-0.0456335	0.00797923	1.1e-08	29672.5
1	54716214	1:54716214_TG_T	TG	T	0.413387	-0.0457688	0.00798511	9.9e-09	29591.7
1	54717726	rs43902	A	C	0.430954	-0.047936	0.00794007	1.6e-09	29614.7
1	54718191	1:54718191_CGGGACAGGTGGCCACTAGGAGA_C	CGGGACAGGTGGCCACTAGGAGA	C	0.423512	-0.0470901	0.00796327	3.4e-09	29576.7
1	54718489	rs688383	T	C	0.419531	-0.0475885	0.00795655	2.2e-09	29738.4
1	54718770	rs687050	T	C	0.420049	-0.0478996	0.00795592	1.7e-09	29762
1	54718865	rs686611	G	T	0.378543	-0.0542772	0.00819649	3.5e-11	28872.3
1	54719165	rs104136	T	C	0.419662	-0.0473738	0.00795607	2.6e-09	29734.4
1	54719748	rs685787	A	G	0.419271	-0.0473821	0.00795729	2.6e-09	29729
1	54719865	rs671584	T	C	0.419361	-0.0473463	0.00795907	2.7e-09	29720.9
1	54721816	rs642198	A	G	0.42845	-0.0454662	0.00795274	1.1e-08	29627.1
1	54721930	rs655274	C	T	0.428173	-0.0454789	0.00795644	1.1e-08	29623.4
1	54724762	rs582220	A	G	0.431712	-0.0492008	0.00796074	6.4e-10	29516.8
1	54726088	rs702496	A	C	0.441143	-0.0542422	0.00793279	8e-12	29599.7
1	54726271	rs1890567	C	G	0.547527	-0.0462487	0.00789339	4.7e-09	29720.4
1	54726362	rs3766437	A	G	0.547258	-0.0467096	0.00789182	3.2e-09	29762
1	54726433	rs58693276	A	AGTGGGGAACG	0.557469	-0.0461694	0.00793732	6e-09	29463.3
1	54726454	rs3766435	G	A	0.547143	-0.0466984	0.0078901	3.2e-09	29742.9
1	54727371	rs3820110	A	C	0.541057	-0.0467413	0.00788329	3e-09	29686.3
1	54728211	rs11581298	A	G	0.544159	-0.0466866	0.00788933	3.3e-09	29674.1
1	54728398	rs2149613	G	T	0.544199	-0.0481837	0.0078879	1e-09	29670.6
1	54728720	rs12737061	C	T	0.545726	-0.0472649	0.00789991	2.2e-09	29666.3
1	54728864	rs630602	G	C	0.392016	-0.0442121	0.00809749	4.8e-08	29421.4
1	54729435	rs11580067	T	C	0.545578	-0.0479354	0.00789726	1.3e-09	29671.7
1	54729511	rs4927078	G	A	0.545598	-0.0477652	0.00789693	1.5e-09	29672.9
1	54729803	rs3766433	G	A	0.545554	-0.0477179	0.00789618	1.5e-09	29671.4
1	54730036	rs3766431	G	A	0.545766	-0.0477682	0.00789723	1.5e-09	29666.7
1	54730651	rs3766430	T	C	0.545427	-0.0477522	0.00789591	1.5e-09	29670.6
1	54731155	rs3753414	C	G	0.54293	-0.0487048	0.00788964	6.7e-10	29676.5
1	54732940	rs679200	A	G	0.439167	-0.0562472	0.00791661	1.2e-12	29762
1	54734191	rs3766428	G	C	0.54804	-0.0490303	0.00790074	5.4e-10	29668.5
1	54734738	rs646534	G	A	0.544908	-0.0506108	0.00790354	1.5e-10	29566.1
1	54735223	rs3766426	T	G	0.550042	-0.0478498	0.00794989	1.8e-09	29287.1
1	54735224	rs3766425	C	A	0.549896	-0.0477012	0.00794996	2e-09	29285.5
1	54735546	rs3766424	G	A	0.542182	-0.0497573	0.00792846	3.5e-10	29373.6
1	54735974	rs1537430	C	T	0.434961	-0.0578626	0.00798704	4.3e-13	29358
1	54736800	rs9662034	C	T	0.434985	-0.0581911	0.00798662	3.2e-13	29360.9
1	54737590	rs487645	A	G	0.43607	-0.0575878	0.00798959	5.7e-13	29290.6
1	54738160	rs3753410	T	A	0.501529	-0.0503468	0.00812287	5.7e-10	27745.3
1	54738161	rs702495	T	A	0.487851	-0.0529222	0.00810245	6.5e-11	27787.3
1	54741120	rs4927080	T	C	0.533963	-0.0522261	0.00793224	4.6e-11	29245.5
1	54741767	rs603901	C	T	0.433811	-0.0585147	0.00799662	2.5e-13	29246.7
1	54742078	rs536684	A	G	0.433643	-0.0585241	0.00800317	2.6e-13	29214
1	54742471	rs590041	T	C	0.430974	-0.0583313	0.00801568	3.4e-13	29158.8
1	54742618	rs562408	A	G	0.431165	-0.0586273	0.00803238	2.9e-13	29030.1
1	54743111	rs587271	C	T	0.312582	-0.0515603	0.00886152	5.9e-09	27228.2
1	66984572	rs72677052	G	A	0.787096	-0.0641313	0.00968212	3.5e-11	29113.4
1	66986705	rs12083791	T	A	0.786958	-0.0639162	0.00963899	3.3e-11	29375.3
1	66986867	rs17129012	C	T	0.786933	-0.063904	0.00963807	3.3e-11	29379.4
1	66987276	rs1338197	G	A	0.786931	-0.0639021	0.00963749	3.3e-11	29382.1
1	66988401	rs12093875	C	T	0.786946	-0.0638923	0.00963633	3.3e-11	29391.8
1	66991346	rs10789207	T	C	0.787057	-0.0644014	0.00962529	2.2e-11	29519.5
1	66996140	rs2312151	A	G	0.798472	-0.0606096	0.0097987	6.2e-10	29603
1	67005578	rs754760802	GT	G	0.799957	-0.0597532	0.00986118	1.4e-09	29356.4
1	67006399	rs10789208	A	G	0.798269	-0.0594683	0.0097979	1.3e-09	29555.3
1	67010510	rs12144047	T	G	0.799948	-0.0575913	0.00985432	5.1e-09	29395.8
1	67012188	rs2068381	C	T	0.800747	-0.057908	0.00987138	4.5e-09	29396.3
1	67014170	rs7516148	T	A	0.800631	-0.0580057	0.00987238	4.2e-09	29376.7
1	67018728	rs6662330	C	T	0.803357	-0.0555832	0.00993391	2.2e-08	29306.7
1	156403681	rs12138127	C	G	0.347867	-0.0575874	0.00835435	5.5e-12	28724.2
1	156406381	rs11264483	G	C	0.39252	-0.0597321	0.00811481	1.8e-13	29173.2
1	156406853	rs4414033	G	A	0.378922	-0.0550436	0.00815853	1.5e-11	29061.6
1	156410691	rs12128961	A	G	0.324546	-0.0546426	0.00842156	8.7e-11	29484
1	156415673	rs35208023	C	T	0.329863	-0.0541876	0.00837379	9.7e-11	29581.4
1	156419786	rs12141791	G	A	0.293103	-0.0532916	0.00862258	6.4e-10	29697.8
1	156423113	1:156423113_CT_C	CT	C	0.295025	-0.0541514	0.00867233	4.3e-10	29265.5
1	156424125	rs11448625	C	CA	0.312311	-0.0532599	0.00867023	8.1e-10	28424.8
1	156425710	rs7554299	G	A	0.324412	-0.0583974	0.00843898	4.5e-12	29394.7
1	156430749	rs750439	C	T	0.329993	-0.0575467	0.00837792	6.5e-12	29527.6
1	156432918	rs10796959	G	A	0.763321	0.0569223	0.00923445	7.1e-10	29526.3
1	156434703	rs1050316	G	T	0.345474	-0.0685964	0.00828168	1.2e-16	29617.9
1	156439000	rs1109751	T	C	0.732042	0.0601432	0.00888289	1.3e-11	29587.2
1	156439395	rs148482460	A	AAC	0.414396	-0.0638349	0.00841735	3.4e-14	26647.6
1	156442956	rs6700679	C	T	0.345422	-0.06813	0.00827759	1.9e-16	29653.2
1	156446242	rs2274316	C	A	0.345372	-0.0678965	0.00827615	2.3e-16	29661.5
1	156446450	rs12131289	C	T	0.345375	-0.0678827	0.00827604	2.4e-16	29662.8
1	156446903	rs2274317	T	C	0.345388	-0.0680955	0.00827544	1.9e-16	29670.9
1	156448209	rs4450010	T	G	0.345385	-0.0678254	0.00827384	2.5e-16	29686.8
1	156448426	rs6658120	G	C	0.345385	-0.0678002	0.00827363	2.5e-16	29688.8
1	156450719	rs1185700	G	A	0.75981	0.0577357	0.00919278	3.4e-10	29574.6
1	156450740	rs1925950	G	A	0.345344	-0.0677345	0.00827092	2.6e-16	29711.3
1	156450873	rs2274319	T	C	0.344952	-0.0675798	0.00827129	3.1e-16	29675.1
1	156451264	rs1171557	C	T	0.77711	0.0576624	0.00940621	8.8e-10	29510.3
1	156451349	rs3790454	T	G	0.345323	-0.0676907	0.00827033	2.7e-16	29714.7
1	156452093	rs1171558	G	A	0.774848	0.0579158	0.009356	6e-10	29601.5
1	156452870	rs2282286	G	A	0.345376	-0.067287	0.00826845	4e-16	29727.4
1	156453247	rs2274320	T	A	0.345369	-0.0676174	0.00826734	2.9e-16	29738.7
1	156453441	rs3818463	C	T	0.345372	-0.0676102	0.0082671	2.9e-16	29740.6
1	156455173	rs11264486	G	A	0.345558	-0.0678517	0.00826584	2.2e-16	29762
1	156455314	1:156455314_CTT_C	CTT	C	0.315566	-0.0638573	0.0084447	4e-14	29617.8
1	156455898	rs1171561	G	A	0.757979	0.0579056	0.00915427	2.5e-10	29653.5
1	156456301	rs3790455	C	T	0.343278	-0.067687	0.00828498	3.1e-16	29714.1
1	156456529	rs1171563	T	G	0.77415	0.0581984	0.00934202	4.7e-10	29630.2
1	156458840	rs3790457	C	T	0.345452	-0.0667884	0.00827146	6.8e-16	29696.6
1	156459535	rs12038396	C	T	0.345471	-0.066828	0.00827189	6.5e-16	29691.5
1	156459699	rs3790458	A	T	0.761742	0.0565959	0.00919934	7.6e-10	29606.8
1	156460511	rs746527	C	T	0.761731	0.0566265	0.00919984	7.5e-10	29601.9
1	156461707	rs3790459	A	T	0.345459	-0.0668399	0.00827334	6.5e-16	29678.7
1	156464429	rs10908504	C	A	0.345668	-0.0667975	0.00827375	6.8e-16	29661.1
1	156465029	rs3790460	C	G	0.773974	0.0580179	0.00934663	5.4e-10	29574.6
1	156466699	rs1342442	G	A	0.345511	-0.0668415	0.00827427	6.6e-16	29655.4
1	156467893	1:156467893_TA_T	TA	T	0.363678	-0.0574855	0.00831685	4.8e-12	28687.7
1	156468243	rs10908505	T	A	0.346282	-0.0662283	0.00827081	1.2e-15	29629.4
1	156469364	rs3790461	G	A	0.761554	0.0566753	0.00920746	7.5e-10	29546.1
1	156471998	rs1171548	G	T	0.773926	0.0584328	0.00935965	4.3e-10	29494
1	156472214	rs1171551	A	G	0.773938	0.0584369	0.00936063	4.3e-10	29489.5
1	156473114	rs12136856	C	G	0.34587	-0.0666581	0.00828778	8.8e-16	29537.1
1	156474119	rs1171554	G	A	0.761618	0.056886	0.00922527	7e-10	29429.4
1	156474929	rs538050729	G	GC	0.37725	-0.058274	0.00821623	1.3e-12	28931.8
4	114372480	rs9812	A	T	0.811332	-0.0558234	0.010101	3.3e-08	29433.5
4	114374813	rs17046072	C	T	0.811383	-0.0562806	0.0101093	2.6e-08	29379.1
4	114377170	rs2293323	C	A	0.812316	-0.0555476	0.0101268	4.1e-08	29411.4
4	114388820	rs2285703	A	G	0.742462	-0.0494544	0.00901134	4.1e-08	29606.3
4	114398814	rs35317913	A	G	0.742126	-0.0493949	0.00900552	4.1e-08	29649
4	114401370	rs35370464	C	T	0.742609	-0.0491868	0.00900814	4.8e-08	29659.6
4	114407519	rs13102179	G	A	0.744054	-0.0495898	0.00902378	3.9e-08	29652.1
4	114408111	rs17530747	C	T	0.743729	-0.0505795	0.00902308	2.1e-08	29658.5
4	114408680	rs35165228	T	C	0.743278	-0.0505518	0.00902084	2.1e-08	29632.8
4	114410307	rs4834342	T	A	0.743031	-0.0510719	0.00900844	1.4e-08	29665.9
4	114411140	rs74697663	G	C	0.74617	-0.0502985	0.00905931	2.8e-08	29536.2
4	114412122	rs537463191	T	C	0.753356	-0.0513928	0.00925975	2.9e-08	28741
4	114415089	rs191563103	A	G	0.74502	-0.0500557	0.00904595	3.1e-08	29568.9
4	114418006	rs17446418	T	G	0.746992	-0.0493893	0.00905264	4.9e-08	29672.5
4	114421712	rs17446453	C	T	0.74296	-0.0498134	0.00901305	3.3e-08	29676
4	114425934	rs4834347	C	A	0.747676	-0.0510153	0.00906386	1.8e-08	29645.3
4	114425987	rs751651954	CA	C	0.74285	-0.0499739	0.00908352	3.8e-08	29111.2
4	114428714	rs55754224	C	T	0.745909	-0.0519315	0.00904726	9.5e-09	29620.5
4	114429407	rs11098193	C	T	0.74814	-0.0507562	0.00906985	2.2e-08	29645.6
4	114439476	rs11946291	T	C	0.744775	-0.0509363	0.00902182	1.6e-08	29698
4	114439831	rs17531033	G	C	0.74543	-0.0507481	0.0090328	1.9e-08	29673.8
4	114439894	rs7700110	G	A	0.745277	-0.0513058	0.00902867	1.3e-08	29696.9
4	114441273	rs781460605	TGTTCTAGGCCGG	T	0.744615	-0.0513576	0.00903663	1.3e-08	29638.7
4	114442136	rs36021587	G	GATC	0.743587	-0.0509985	0.00902075	1.6e-08	29646.3
4	114444394	rs56087422	A	G	0.741986	-0.0504403	0.00898832	2e-08	29762
4	114444701	rs6839228	G	C	0.747276	-0.050427	0.00907951	2.8e-08	29485.8
4	114444746	rs6816233	T	A	0.748875	-0.0507567	0.00911217	2.5e-08	29429.8
4	114444761	rs6533694	T	G	0.748711	-0.0508028	0.00911064	2.5e-08	29435.2
4	114448417	4:114448417_GT_G	GT	G	0.745686	-0.0505555	0.00903919	2.2e-08	29618.4
4	114448656	rs6829664	A	G	0.744941	-0.0505376	0.00902253	2.1e-08	29688.9
4	114449719	rs11938486	A	C	0.744407	-0.051058	0.00901933	1.5e-08	29687.7
4	114456506	rs35132791	C	G	0.743723	-0.05202	0.00902146	8.1e-09	29592.7
6	118653075	rs12210733	G	A	0.944353	0.102989	0.0172651	2.4e-09	29757.6
6	118653204	rs12210810	G	C	0.944275	0.103302	0.0172541	2.1e-09	29762
6	118654308	rs12212795	G	C	0.944324	0.103069	0.0172614	2.4e-09	29758
6	118664854	rs28436726	G	A	0.939898	0.0923406	0.0167022	3.2e-08	29492.1
6	118680552	rs12215355	G	C	0.944444	0.102196	0.0173143	3.6e-09	29628.3
6	118691445	rs77710920	G	C	0.944518	0.102471	0.0173373	3.4e-09	29603.2
6	118692152	rs10457327	G	C	0.944519	0.102471	0.0173378	3.4e-09	29602.2
6	118711303	rs12206973	G	C	0.948928	0.107602	0.0180453	2.5e-09	29484.6
6	118724727	rs11153733	T	C	0.94857	0.105441	0.0180148	4.8e-09	29396.9
6	118821706	rs117202424	G	A	0.948242	0.104259	0.0179822	6.7e-09	29282.2
7	150557132	rs113986050	T	C	0.815625	0.0607435	0.010207	2.7e-09	29123
7	150559399	rs45480092	A	T	0.81555	0.0603552	0.0102048	3.3e-09	29127.5
7	150565724	rs78060742	A	G	0.809376	0.0623948	0.0100603	5.6e-10	29261.3
7	150571163	rs4725380	T	A	0.808899	0.0609404	0.0100106	1.1e-09	29549.1
7	150573236	rs4725974	T	A	0.820859	0.0648005	0.0102762	2.9e-10	29457.2
7	150575853	rs74387792	C	T	0.809757	0.0630205	0.0100134	3.1e-10	29647.7
7	150576510	rs4725381	T	G	0.809885	0.0626431	0.010015	4e-10	29645.9
7	150584884	rs796585680	GT	G	0.812272	0.0632194	0.0100981	3.8e-10	29448.4
7	150585840	rs76043545	G	A	0.809601	0.0634204	0.010008	2.3e-10	29663.7
7	150589170	rs75347878	T	C	0.809726	0.0629846	0.0100118	3.2e-10	29649.3
7	150590771	rs75997781	T	C	0.80975	0.062853	0.0100133	3.5e-10	29638.2
7	150593418	rs12533255	C	T	0.809783	0.0631592	0.0100167	2.9e-10	29626.6
7	150594014	rs77051565	C	T	0.809625	0.0629044	0.0100123	3.3e-10	29605.2
7	150598918	rs75918780	G	A	0.849497	0.0702705	0.0111024	2.5e-10	28937.3
7	150600339	rs12534476	G	A	0.82753	0.0722928	0.0104871	5.4e-12	29120.5
7	150600845	rs9640171	G	A	0.72029	0.0549985	0.00884813	5.1e-10	29095.8
7	150602689	rs78225463	A	G	0.721458	0.0544678	0.00886452	8e-10	29076.7
7	150604406	rs60234513	T	C	0.720959	0.0546887	0.00885541	6.6e-10	29098.2
7	150604447	rs59577667	G	GT	0.721265	0.0542604	0.00890405	1.1e-09	28833.6
7	150610100	rs11762978	A	G	0.658717	-0.0475508	0.00835149	1.2e-08	29255.5
7	150610935	rs74819531	G	C	0.711507	0.0595261	0.00871501	8.5e-12	29415.1
7	150614934	rs2968856	T	C	0.751445	0.0755621	0.00910477	1e-16	29630.8
7	150618509	rs113843864	G	A	0.752385	0.0757512	0.00910693	8.9e-17	29719.4
7	150620701	rs6972137	T	G	0.823169	-0.0607207	0.0103396	4.3e-09	29515
7	150622162	rs2968864	T	C	0.752335	0.0757209	0.00910211	8.9e-17	29762
7	150623137	rs2968863	C	T	0.75252	0.0755379	0.00910299	1.1e-16	29762
7	150626596	rs148064265	G	GT	0.790939	-0.0629215	0.00973245	1e-10	29285.4
7	150634448	rs758887	C	T	0.789102	-0.0624835	0.00964066	9.1e-11	29711
7	150637094	rs13228494	A	G	0.789826	-0.063539	0.0096509	4.6e-11	29741.2
7	150637834	rs2968854	C	T	0.752384	0.0749735	0.0091087	1.9e-16	29702.1
7	150637863	rs4725982	C	T	0.790001	-0.0639857	0.00965195	3.4e-11	29762
7	150638484	rs2907948	G	A	0.75237	0.0749769	0.00910826	1.8e-16	29704.3
7	150640285	rs1547958	C	T	0.752445	0.0751808	0.00911228	1.6e-16	29698.8
7	150644394	rs3815459	C	T	0.789314	-0.0635829	0.00965661	4.6e-11	29612.8
7	150645534	rs1805123	T	G	0.754754	0.0745449	0.00913655	3.4e-16	29762
7	150647969	rs2072413	C	T	0.728811	0.0704023	0.00887067	2.1e-15	29338.3
7	150647970	rs2072412	C	G	0.728805	0.0704613	0.00887115	2e-15	29338.9
7	150648789	rs1805121	T	C	0.628836	-0.0528176	0.00820392	1.2e-10	29367.2
7	150649259	7:150649259_GA_G	GA	G	0.788198	-0.0632355	0.00966405	6e-11	29469
7	150649386	rs112283042	G	GTCTTTCTC	0.795712	-0.0595374	0.00993972	2.1e-09	28560.5
7	150649531	rs1805120	G	A	0.78856	-0.0624482	0.00965814	1e-10	29524.6
7	150649603	rs740952	G	A	0.788477	-0.0628219	0.00965596	7.7e-11	29519.8
7	150650792	rs2269000	G	A	0.78878	-0.0632702	0.00966448	5.9e-11	29534
7	150651816	rs2269001	G	A	0.790484	-0.0631666	0.00971034	7.8e-11	29449.9
7	150654820	rs4725385	T	C	0.662172	-0.0561722	0.00835184	1.7e-11	29487.6
7	150655624	rs758891	T	C	0.661704	-0.0567894	0.00834876	1e-11	29486.3
7	150655643	rs758890	G	A	0.662231	-0.0569094	0.00835397	9.6e-12	29490.9
7	150657095	rs56282717	G	A	0.756328	0.075488	0.00919232	2.2e-16	29452.6
7	150657201	rs12668582	A	C	0.661814	-0.0565306	0.00835135	1.3e-11	29489.9
7	150657209	rs6947240	G	A	0.753934	0.0754083	0.0091571	1.8e-16	29439.7
7	150657244	rs55851300	C	CT	0.661953	-0.0558013	0.0083633	2.5e-11	29392.6
7	150657808	rs34657537	G	A	0.788514	-0.063792	0.00966425	4.1e-11	29507
7	150657890	rs3823587	A	C	0.788477	-0.0635716	0.00966398	4.8e-11	29504.5
7	150657986	rs3807377	A	G	0.760371	-0.0570858	0.00927447	7.5e-10	29360.8
7	150658199	rs3807376	T	C	0.788356	-0.0634654	0.00966517	5.2e-11	29482.3
7	150658396	rs36121618	T	TC	0.782753	-0.0599857	0.00962091	4.5e-10	29164.1
7	150658678	rs35760656	G	A	0.790627	-0.0627662	0.00969846	9.7e-11	29530.1
7	150659051	rs3778874	G	A	0.790598	-0.0623217	0.00969614	1.3e-10	29548.3
7	150660239	rs4725386	C	T	0.749254	0.0682369	0.00910303	6.6e-14	29296.1
7	150661409	rs7789146	G	A	0.82392	-0.0607064	0.0103473	4.4e-09	29762
7	150661633	rs7789585	G	A	0.824389	-0.0611085	0.0103609	3.7e-09	29713.5
7	150667210	rs3807375	C	T	0.636752	-0.0519619	0.00820022	2.3e-10	29762
7	150668070	rs10236214	C	T	0.357147	-0.0492883	0.00825176	2.3e-09	29421.8
7	150668514	rs4725984	T	C	0.35719	-0.0492814	0.00825343	2.4e-09	29412
12	57023284	rs941207	C	G	0.734695	0.0491856	0.00891	3.4e-08	29762
12	57033353	rs2950388	C	T	0.725503	0.0533342	0.00882028	1.5e-09	29703.5
12	57033680	rs12229457	T	A	0.667693	0.0464781	0.00834538	2.6e-08	29707.6
12	57034388	rs9634246	A	G	0.725198	0.0526282	0.00881947	2.4e-09	29703
12	57036023	rs2950393	G	A	0.667772	0.0466376	0.00834576	2.3e-08	29709.7
12	57038332	rs2950394	T	C	0.725538	0.0529952	0.00881934	1.9e-09	29714.4
12	57042060	rs7315472	G	C	0.725416	0.0529441	0.00881757	1.9e-09	29712.1
12	57043246	rs11171914	T	C	0.667654	0.0461323	0.00834298	3.2e-08	29715.2
12	57044670	rs10876913	G	A	0.667795	0.0462261	0.00834204	3e-08	29730.1
12	57044773	rs10876914	C	T	0.725459	0.0526995	0.00881738	2.3e-09	29722.9
12	57044936	rs67046307	A	G	0.725415	0.0527686	0.00881673	2.2e-09	29718.1
12	57045286	rs554634240	A	AT	0.725418	0.052982	0.00882523	1.9e-09	29682.7
12	57047020	rs11171916	G	A	0.667782	0.0462545	0.00834168	2.9e-08	29731.7
12	57049064	rs10876915	C	T	0.725416	0.0527387	0.00881604	2.2e-09	29722.2
12	57049774	rs11835120	G	A	0.667782	0.0461074	0.00834106	3.2e-08	29735.3
12	57050053	rs1465082	A	G	0.696578	0.0495932	0.0088526	2.1e-08	27820.2
12	57050174	rs1465081	C	T	0.725466	0.0527802	0.00881653	2.1e-09	29728.5
12	57050882	rs11171917	C	T	0.725309	0.0529063	0.0088167	2e-09	29712.4
12	57053540	rs11837319	C	G	0.721938	0.05171	0.00877889	3.9e-09	29737.2
12	57056025	rs2958146	G	A	0.664304	0.0453864	0.00831487	4.8e-08	29755
12	57056074	rs2958145	A	G	0.721977	0.0516258	0.00877869	4.1e-09	29745.5
12	57063286	rs1962963	T	C	0.278127	-0.0515541	0.00877713	4.3e-09	29737.1
12	57070463	rs7980378	A	G	0.27803	-0.0513258	0.00877869	5e-09	29724.9
12	57071889	Affx-8220405	AG	A	0.278157	-0.0520593	0.00877257	3e-09	29762
12	57074183	rs2958126	T	G	0.34621	-0.0500242	0.0087442	1.1e-08	26721.7
12	57077615	rs7309526	T	C	0.277867	-0.0513023	0.0087925	5.4e-09	29641.9
12	57081517	rs2958153	A	G	0.278087	-0.0515624	0.00878041	4.3e-09	29716.3
12	57085576	12:57085576_AT_A	AT	A	0.712125	0.0498381	0.00886711	1.9e-08	28436.3
12	57086473	rs146982360	T	TCAAAA	0.279671	-0.0514833	0.00880791	5.1e-09	29413.7
12	57093096	rs1563896	A	G	0.336082	-0.0454084	0.00832379	4.9e-08	29648.2
12	57103154	rs7978685	T	C	0.276609	-0.0505362	0.00879412	9.1e-09	29688.5
12	57105938	rs2860482	A	C	0.276783	-0.0507747	0.00878632	7.5e-09	29752.4
12	57106660	rs4788	A	T	0.277045	-0.0506359	0.00878548	8.2e-09	29743.2
12	57109792	rs2958149	A	G	0.277334	-0.0512643	0.00878228	5.3e-09	29762
12	57114100	rs2926743	A	G	0.27683	-0.0506369	0.00878553	8.2e-09	29762
12	57121936	rs1979325	G	C	0.276954	-0.0508774	0.00878833	7.1e-09	29743.1
12	57154489	rs7313074	G	A	0.275037	-0.0483975	0.0088558	4.6e-08	29361.5
12	57155256	rs4759256	A	C	0.275062	-0.0483178	0.0088551	4.9e-08	29364.2
12	57156030	12:57156030_TA_T	TA	T	0.276001	-0.0505953	0.0088791	1.2e-08	29095.5
12	57156053	rs80191567	T	C	0.276075	-0.0505886	0.00887922	1.2e-08	29090.7
12	57156055	rs61937778	T	C	0.276075	-0.0505886	0.00887922	1.2e-08	29090.7
12	57156057	rs10876919	T	C	0.276075	-0.0505886	0.00887922	1.2e-08	29090.7
12	57156410	12:57156410_AAAAC_A	AAAAC	A	0.274195	-0.0502224	0.00890808	1.7e-08	29016.5
12	57177427	12:57177427_AC_A	AC	A	0.280898	-0.0497585	0.00903313	3.6e-08	27901.2
12	57178242	rs28564526	C	G	0.719419	0.0497534	0.00903267	3.6e-08	27931.9
12	57178329	rs2371628	T	C	0.719292	0.0499339	0.00903292	3.2e-08	27924.6
12	57182393	rs28570079	T	C	0.719752	0.0501945	0.00904485	2.9e-08	27905.2
12	57183242	rs188996579	G	T	0.720153	0.0510334	0.00905439	1.7e-08	27886
12	57183442	12:57183442_CG_C	CG	C	0.727498	0.0508472	0.00918654	3.1e-08	27523
12	57183446	rs182787278	C	G	0.719776	0.050756	0.00904979	2e-08	27865.8
12	57183706	rs140943483	C	T	0.720234	0.0503027	0.00906142	2.8e-08	27834
12	57184005	rs7136025	C	T	0.719411	0.0503513	0.00904052	2.6e-08	27911.3
12	57184029	rs7136039	C	A	0.719449	0.0503773	0.00904035	2.5e-08	27914.6
12	57184903	rs9706160	G	A	0.71979	0.0507772	0.00902542	1.8e-08	28002.6
12	57189765	rs10783797	T	C	0.719759	0.0510346	0.00902459	1.6e-08	27997.4
12	57190655	rs528662808	C	CT	0.74817	0.056988	0.00974588	5e-09	25633
12	57191143	rs796986855	GA	G	0.71598	0.0515814	0.00902655	1.1e-08	27804
15	99248018	rs4966014	C	T	0.301622	-0.0474871	0.00869295	4.7e-08	29014.6
15	99249029	rs11858316	C	T	0.403398	-0.0487597	0.00807021	1.5e-09	29406.8
15	99249818	rs35701132	T	TA	0.672002	0.0470334	0.00856484	4e-08	28585.5
15	99253965	rs8031839	G	A	0.397164	-0.0473272	0.00806943	4.5e-09	29536.6
15	99254194	rs7166890	C	T	0.677791	0.0465042	0.0084767	4.1e-08	29471.1
15	99254554	rs8032477	C	T	0.397215	-0.0476647	0.00806601	3.4e-09	29545.2
15	99255960	rs12906223	T	G	0.391262	-0.046874	0.00807402	6.4e-09	29625.9
15	99256570	rs3803476	A	G	0.378046	-0.0466806	0.00812683	9.2e-09	29610.3
15	99258710	rs2018860	A	T	0.388389	-0.0482993	0.0080899	2.4e-09	29583.9
15	99259016	rs11634241	G	A	0.645005	0.0491484	0.00824428	2.5e-09	29586.6
15	99263236	rs45579742	G	C	0.684493	0.0466557	0.00849502	4e-08	29664.1
15	99263274	rs8038015	T	C	0.624715	0.0495185	0.00814518	1.2e-09	29605
15	99263801	rs11857366	A	G	0.390599	-0.0462349	0.00805841	9.6e-09	29762
15	99264767	rs28684460	C	A	0.68468	0.0471117	0.00849894	3e-08	29629.1
15	99267568	rs4965428	G	C	0.3904	-0.0472039	0.00807546	5.1e-09	29565.2
15	99268030	rs932071	G	A	0.684538	0.0470371	0.00851057	3.3e-08	29514.1
15	99268259	rs4616271	C	T	0.685289	0.0479703	0.00851849	1.8e-08	29496.1
15	99268850	rs4965430	C	G	0.373291	-0.0495294	0.00816286	1.3e-09	29475.1
15	99269147	rs4965431	G	A	0.405564	-0.0488445	0.00814601	2e-09	28712.2
15	99269878	rs28657002	T	A	0.687131	0.048511	0.0085099	1.2e-08	29551.9
15	99270441	rs55686521	T	C	0.686782	0.0490835	0.00850718	7.9e-09	29551
15	99270784	rs776080545	GCTTGGGTGTCT	G	0.701448	0.0492197	0.00864022	1.2e-08	29379.1
15	99271135	rs6598541	A	G	0.357681	-0.0515243	0.00821681	3.6e-10	29577.1
15	99271685	rs62024488	A	G	0.682236	0.0491766	0.00847485	6.5e-09	29564.9
15	99272519	rs875686	T	A	0.687171	0.0486977	0.00850729	1e-08	29586.3
15	99272663	rs907799	A	G	0.687167	0.0486934	0.00850706	1e-08	29587.8
15	99273032	rs11633717	T	C	0.682795	0.0491025	0.00847572	6.9e-09	29594.3
15	99273075	rs7166287	C	T	0.358002	-0.0511085	0.00821394	4.9e-10	29588.4
15	99274326	rs4966019	C	T	0.361789	-0.0514321	0.00819847	3.5e-10	29598.1
15	99275008	rs11633294	C	A	0.688091	0.0483631	0.008515	1.3e-08	29615.9
15	99276257	rs67291025	C	G	0.68259	0.0487076	0.00847375	9e-09	29601.3
15	99276293	rs62024490	A	G	0.682661	0.0488798	0.00847416	8e-09	29602.9
15	99276297	rs62024491	G	A	0.687135	0.048547	0.00850494	1.1e-08	29603.6
15	99276521	rs59646751	G	T	0.687871	0.0479477	0.00852881	1.9e-08	29526.7
15	99276717	rs112182962	G	GT	0.335227	-0.0500758	0.00847765	3.5e-09	28692.1
15	99279846	rs1849554	C	T	0.369597	-0.0516905	0.00833389	5.6e-10	28459.2
15	99280254	rs907808	A	G	0.693166	0.0488671	0.00852056	9.7e-09	29762
15	99281192	rs1976668	C	T	0.353665	-0.0512217	0.00822892	4.8e-10	29601.3
15	99281289	rs28733344	A	G	0.693515	0.0495602	0.00852864	6.2e-09	29703.7
15	99281833	rs1567811	C	G	0.320454	-0.0496096	0.00843062	4e-09	29688.7
15	99282558	rs3743263	A	G	0.320301	-0.0497276	0.00843261	3.7e-09	29674.4
15	99282587	rs3743264	G	A	0.320912	-0.0502669	0.0084206	2.4e-09	29685.6
15	99283918	rs1007212	G	A	0.320882	-0.0508612	0.00842173	1.5e-09	29675.5
15	99284074	rs2871974	C	T	0.362997	-0.0527008	0.00817649	1.2e-10	29637.7
15	99284277	rs199654172	AT	A	0.32006	-0.0503543	0.00844174	2.4e-09	29574.5
15	99284652	rs8037467	T	G	0.692566	0.0505137	0.0085226	3.1e-09	29681.8
15	99284680	rs4966020	G	A	0.353776	-0.0525939	0.00822048	1.6e-10	29609.1
15	99285056	rs4966021	C	T	0.364978	-0.0526023	0.00817518	1.2e-10	29597.3
15	99285115	rs45490892	A	G	0.692606	0.0505219	0.00852301	3.1e-09	29680
15	99285380	rs41350349	G	A	0.804449	0.0571522	0.00989462	7.6e-09	29762
15	99286284	rs4966022	A	G	0.318583	-0.0498769	0.00845647	3.7e-09	29594.3
15	99286980	rs61168554	A	G	0.651722	0.049368	0.00828146	2.5e-09	29469.1
15	99287375	rs12908437	T	C	0.367834	-0.0495723	0.00817872	1.4e-09	29502.3
15	99287474	rs62024530	G	A	0.689484	0.047663	0.0085202	2.2e-08	29559.6
15	99288559	rs57516305	C	T	0.688701	0.0479289	0.00851923	1.8e-08	29555.7
15	99289607	rs59350108	G	C	0.658108	0.0503981	0.00831546	1.4e-09	29515.8
15	99289638	rs2137683	C	G	0.367775	-0.0499678	0.00818545	1e-09	29464.7
15	99290500	rs62024533	A	C	0.687725	0.0486287	0.00851002	1.1e-08	29521.7
15	99290751	rs62024534	T	C	0.688942	0.0485027	0.00851625	1.2e-08	29525.9
15	99290793	rs62024535	A	G	0.688889	0.0487076	0.00851611	1.1e-08	29523.4
15	99290975	rs11632952	A	G	0.688906	0.0488681	0.00851633	9.6e-09	29523.3
15	99292805	rs7166999	A	C	0.354803	-0.0511178	0.00823789	5.5e-10	29437.6
15	99293056	rs6598542	G	A	0.355183	-0.0515435	0.00823989	4e-10	29411.4
15	99293552	rs6598543	A	G	0.353395	-0.0514957	0.008245	4.2e-10	29416.6
15	99294355	rs12898337	T	C	0.35279	-0.0518524	0.00825339	3.3e-10	29409.7
15	99294452	rs12898502	T	C	0.322172	-0.0492784	0.00845169	5.5e-09	29409.8
15	99295570	rs4966024	G	A	0.35429	-0.051739	0.00825151	3.6e-10	29365.2
15	99295650	rs12911273	C	T	0.354962	-0.0516544	0.00825042	3.8e-10	29344.5
15	99295916	rs60896795	G	GA	0.322929	-0.0486766	0.00847975	9.4e-09	29125
15	99296459	rs35184573	C	CT	0.350687	-0.0484351	0.00847611	1.1e-08	27928.5
16	58457327	rs7186158	A	C	0.284943	-0.0484857	0.00873331	2.8e-08	29289.2
16	58459038	rs1895522	G	A	0.285407	-0.0522491	0.00868758	1.8e-09	29514.2
16	58459926	rs4784934	A	G	0.273638	-0.0507746	0.00877171	7.1e-09	29762
16	58460342	rs4784935	A	G	0.273637	-0.0508663	0.00877504	6.8e-09	29700.7
16	58461365	rs9928581	G	A	0.273219	-0.0514656	0.00878344	4.6e-09	29669.3
16	58461467	rs8063227	T	A	0.403061	-0.0496656	0.0080237	6e-10	29482.8
16	58462627	rs1424077	G	A	0.27342	-0.050678	0.00879034	8.2e-09	29623.6
16	58463867	rs2042403	C	T	0.363342	-0.0506122	0.00819705	6.6e-10	29463.8
16	58463915	rs2042402	G	A	0.403871	-0.0483688	0.0080207	1.6e-09	29487.5
16	58464075	rs2042401	T	C	0.273861	-0.0500304	0.0087847	1.2e-08	29615
16	58464340	rs2042400	T	C	0.386522	-0.0483167	0.00809141	2.4e-09	29484
16	58464414	16:58464414_GA_G	GA	G	0.405043	-0.0488431	0.00803151	1.2e-09	29425.2
16	58464804	rs2042398	A	G	0.403883	-0.0483607	0.00801977	1.6e-09	29495.1
16	58464990	rs8056043	C	A	0.386529	-0.0483052	0.00809103	2.4e-09	29486.6
16	58466107	rs9931547	A	G	0.273874	-0.0503113	0.00878375	1e-08	29597
16	58466789	rs72622277	G	T	0.405199	-0.0492968	0.0080263	8.2e-10	29455.8
16	58467853	rs4784938	G	A	0.273824	-0.0501549	0.00878247	1.1e-08	29620.1
16	58468090	rs56139189	G	A	0.345918	-0.0504109	0.00826103	1e-09	29486.8
16	58468211	rs4784939	T	C	0.348291	-0.0460437	0.00825551	2.4e-08	29576.6
16	58468702	rs199523268	ATCC	A	0.366801	-0.0453941	0.00815331	2.6e-08	29570.1
16	58469410	rs12932631	T	C	0.325975	-0.048026	0.0083813	1e-08	29594.1
16	58469679	rs12927589	G	A	0.326049	-0.0479272	0.00838154	1.1e-08	29598.3
16	58469837	rs4577076	A	G	0.326086	-0.0480096	0.00838019	1e-08	29603.5
16	58470046	rs3890512	C	G	0.315196	-0.0464266	0.00844195	3.8e-08	29522.1
16	58470427	rs8057901	G	A	0.364487	-0.0469698	0.00814908	8.2e-09	29700.2
16	58470997	rs11649027	G	A	0.365567	-0.0470275	0.00814786	7.8e-09	29762
16	58471086	rs11644317	A	G	0.364781	-0.0470382	0.00814537	7.7e-09	29736.9
16	58471219	rs9940062	G	T	0.364783	-0.0470021	0.00814625	7.9e-09	29729.9
17	68202056	rs1473905	C	T	0.887022	0.0972695	0.0124761	6.4e-15	29248
17	68202513	rs236585	T	C	0.393991	-0.046913	0.00807298	6.2e-09	29608.1
17	68202566	rs11442901	C	CA	0.335636	-0.046153	0.00834426	3.2e-08	29508.5
17	68203404	rs74905976	C	CT	0.883288	0.0975391	0.012248	1.7e-15	29571.9
17	68203546	rs236586	A	G	0.511592	-0.0852375	0.00785767	2e-27	29762
17	68203915	rs236587	T	C	0.260051	-0.05202	0.00902063	8.1e-09	29105.1
17	68204594	rs236588	T	A	0.707373	-0.0695514	0.00872117	1.5e-15	29068.1
17	68206454	rs71357746	C	CCT	0.512995	-0.0868211	0.00786702	2.6e-28	29658.1
17	68206581	rs236590	A	T	0.70835	-0.0700992	0.00872803	9.6e-16	29094.4
17	68206588	rs236591	T	C	0.513579	-0.0867184	0.00786499	2.9e-28	29691.6
17	68207048	rs236592	T	C	0.513554	-0.0870348	0.00786435	1.8e-28	29683.3
17	68207053	rs140837334	G	GTC	0.824923	0.0664351	0.0107703	6.9e-10	27222.7
17	68207212	rs62069107	G	T	0.886801	0.0995654	0.0123717	8.4e-16	29694
17	68207310	rs236593	T	C	0.338032	-0.0468859	0.00829877	1.6e-08	29740
17	68207627	rs236594	A	G	0.338149	-0.046813	0.00829977	1.7e-08	29762
17	68207828	rs236595	A	G	0.510223	-0.0863444	0.00785794	4.4e-28	29713.8
17	68208414	rs62069108	G	A	0.887054	0.0995071	0.0123696	8.7e-16	29762
17	68208690	rs62069109	G	A	0.891257	0.102601	0.0126375	4.7e-16	29509.4
17	68208870	rs11077479	T	A	0.730229	-0.0668261	0.00893867	7.7e-14	29069.4
17	68208928	rs236521	A	G	0.509665	-0.0870312	0.00786158	1.7e-28	29652.6
17	68210973	rs34719699	C	T	0.794542	-0.0562601	0.00984277	1.1e-08	28894.6
17	68211029	rs236522	T	C	0.715991	-0.0648354	0.00880183	1.8e-13	29042.6
17	68211273	17:68211273_GGGA_G	GGGA	G	0.830568	0.0761927	0.0104287	2.8e-13	29629.9
17	68212550	rs8076345	G	A	0.83064	0.0771085	0.0104133	1.3e-13	29762
17	68212642	rs236523	A	C	0.509889	-0.0877538	0.00787986	8.3e-29	29519.9
17	68213499	rs236524	G	A	0.320112	-0.0506415	0.0085323	2.9e-09	28817.2
17	68213825	rs236525	C	T	0.220035	-0.0648482	0.00969912	2.3e-11	28324.9
17	68215574	rs236527	G	C	0.296221	-0.0544361	0.00867127	3.4e-10	29083.6
17	68216128	rs638538	A	C	0.269867	-0.0487669	0.00891991	4.6e-08	29150.8
17	68217231	rs236529	A	T	0.407542	-0.0761987	0.00803312	2.4e-21	29160.6
17	68217860	rs236531	T	C	0.419286	-0.082563	0.00798745	4.8e-25	29195.4
17	68219001	rs236532	C	T	0.39227	-0.0670411	0.00809779	1.2e-16	29166.8
17	68219222	rs236534	C	T	0.641068	-0.0611419	0.00821753	1e-13	29253
17	68219562	rs79852054	T	C	0.876914	0.0815514	0.0119834	1e-11	29385.8
17	68220218	rs600741	A	G	0.392984	-0.0770882	0.00807061	1.3e-21	29332.4
17	68220226	rs669319	C	T	0.393198	-0.0771018	0.00807109	1.3e-21	29317.4
17	68220717	rs656918	C	T	0.625443	-0.0596133	0.00814263	2.5e-13	29339.9
17	68220868	rs79139025	A	G	0.876847	0.0817531	0.0119719	8.6e-12	29410.9
17	68220870	rs656367	T	C	0.392847	-0.0771938	0.00806743	1.1e-21	29359
17	68220929	rs603911	G	A	0.725909	-0.0659819	0.0087985	6.4e-14	29762
17	68222017	rs189323	A	G	0.72545	-0.0660471	0.00880265	6.2e-14	29588.3
17	68222235	rs2366491	C	T	0.861132	0.094715	0.0113853	8.9e-17	29263.7
17	68222505	rs236569	C	G	0.295697	-0.0540598	0.00864648	4e-10	29275.9
17	68222772	rs12150382	G	A	0.765404	0.0547865	0.00933142	4.3e-09	29151.3
17	68222961	rs236570	C	A	0.625225	-0.0601308	0.0081338	1.4e-13	29377.7
17	68224379	rs9909591	A	G	0.877174	0.0820772	0.0119575	6.7e-12	29575.4
17	68225289	rs171038	T	C	0.725371	-0.0658782	0.00880419	7.3e-14	29602.4
17	68226124	rs2671318	T	A	0.72516	-0.0656345	0.00879906	8.7e-14	29606.4
17	68226710	rs150535315	A	T	0.877314	0.0822184	0.0119471	5.9e-12	29685.7
17	68227600	rs79833792	T	C	0.87732	0.082228	0.0119464	5.9e-12	29691.1
17	68229222	rs73388078	G	A	0.877206	0.0823183	0.0119415	5.4e-12	29667.4
17	68229302	rs73388081	G	A	0.877206	0.0823254	0.0119414	5.4e-12	29668.6
17	68229709	rs236545	T	C	0.595155	-0.0507488	0.0079636	1.9e-10	29762
17	68229826	rs9908272	A	C	0.877196	0.0822462	0.0119411	5.7e-12	29668.7
17	68231481	rs35363679	T	TAA	0.408539	-0.0538341	0.00895451	1.8e-09	23767.2
17	68231807	rs2886687	T	C	0.877239	0.0817833	0.0119372	7.3e-12	29727
17	68232008	rs17703427	A	G	0.876084	0.0788739	0.0118261	2.6e-11	29762
17	68232042	rs9908284	T	A	0.87713	0.0816841	0.0119351	7.7e-12	29687.3
17	68232618	rs117737729	G	A	0.966703	-0.143075	0.0219184	6.7e-11	29762
17	68233558	rs111692392	T	C	0.877131	0.0821333	0.0119436	6.1e-12	29652.3
17	68234134	rs532051912	G	GT	0.877456	0.0811973	0.01201	1.4e-11	29395.9
17	68235107	rs28419700	G	A	0.883375	0.0789491	0.0122789	1.3e-10	29328.6
17	68237741	rs12150626	G	A	0.876263	0.0852894	0.0119406	9.1e-13	29595.5
17	68241227	rs59180775	G	A	0.875681	0.0847072	0.0119454	1.3e-12	29359
17	68241819	rs1005669	T	A	0.876102	0.0853247	0.0119272	8.4e-13	29615.6
17	68242091	rs999978	C	T	0.876088	0.0854051	0.0119255	8e-13	29631.2
17	68244020	rs9905182	T	A	0.876883	0.0862844	0.0119452	5.1e-13	29692.7
17	68244064	rs79929224	C	A	0.877159	0.086444	0.011951	4.7e-13	29762
17	68244158	rs67268648	C	T	0.709595	-0.0661576	0.00866418	2.2e-14	29538.2
17	68245091	rs2175882	T	C	0.58636	-0.0449219	0.00801175	2.1e-08	29385
17	68247371	rs236550	C	T	0.688108	-0.0512541	0.00848354	1.5e-09	29715.1
17	68247566	rs236552	T	A	0.678024	-0.0508133	0.00842031	1.6e-09	29650
17	68248660	rs236555	C	T	0.689016	-0.0511476	0.00848496	1.7e-09	29762
17	68257788	rs9903628	G	A	0.745781	-0.0749026	0.009091	1.7e-16	29119.2
17	68259029	rs11652635	A	G	0.737406	0.0897155	0.00903748	3.2e-23	29089.3
17	68260211	rs79380566	G	A	0.855064	0.132345	0.0112708	7.7e-32	28787.9
17	68260327	rs143339276	T	TTTCC	0.410391	-0.0711037	0.00813989	2.4e-18	28481.3
17	68260658	rs4968804	G	A	0.742149	0.0889184	0.009063	1e-22	29203.2
17	68260716	rs11077484	G	A	0.855383	0.133697	0.0111986	7.4e-33	29176.8
17	68260896	rs34583903	C	G	0.745681	-0.0762837	0.00907231	4.2e-17	29270.5
17	68261003	rs11077486	C	T	0.854851	0.13319	0.0111808	1e-32	29143.7
17	68261036	rs2108489	C	G	0.745588	-0.0762639	0.00907084	4.2e-17	29284.1
17	68261184	17:68261184_AC_A	AC	A	0.742226	0.089324	0.00910739	1e-22	28976.8
17	68263714	rs9889707	T	C	0.743843	-0.0758919	0.0090465	4.9e-17	29312.5
17	68263851	rs72863899	A	G	0.949607	-0.098205	0.0179963	4.8e-08	29558.1
17	68264545	rs4968887	C	T	0.741855	0.0883031	0.00904514	1.6e-22	29285.8
17	68265441	rs11655671	G	C	0.861724	0.135571	0.0113508	7e-33	29463.6
17	68266757	rs201394936	G	GT	0.748379	0.0893865	0.00912404	1.2e-22	29288.3
17	68267496	rs12453707	C	T	0.861704	0.135603	0.0113412	6e-33	29510
17	68267733	rs12453584	G	A	0.861702	0.135769	0.01134	4.9e-33	29514.3
17	68268736	rs236504	T	C	0.540364	-0.0838264	0.00787961	2e-26	29442.9
17	68270576	rs117686036	G	A	0.982012	0.179835	0.0298298	1.7e-09	28890
17	68270649	rs9894659	G	A	0.741915	-0.0772301	0.0090119	1e-17	29438.9
17	68271196	rs4583288	G	A	0.540877	-0.083652	0.00788125	2.6e-26	29454.2
17	68272519	rs187502372	A	T	0.982236	0.182975	0.0301611	1.3e-09	28612.1
17	68275532	rs723498	C	A	0.704523	-0.0540144	0.00864703	4.2e-10	29580.7
17	68276235	rs28617256	G	A	0.746531	-0.0775955	0.00905344	1e-17	29501
17	68281571	rs72631344	C	T	0.861049	0.13406	0.0112945	1.7e-32	29673.8
17	68281576	rs312711	T	A	0.742997	-0.0773081	0.00900504	9.1e-18	29545.7
17	68282166	rs8068647	T	A	0.860623	0.133999	0.0112816	1.5e-32	29653.9
17	68283216	rs149912365	G	C	0.981976	0.18098	0.0297378	1.2e-09	28963.9
17	68283307	rs34409432	C	CA	0.394469	-0.0472802	0.00849144	2.6e-08	26474.6
17	68286007	rs117747158	T	G	0.981978	0.181131	0.0297416	1.1e-09	28954
17	68286268	rs4968890	C	T	0.861054	0.134344	0.0112928	1.2e-32	29684
17	68287582	rs747036684	AC	A	0.860972	0.133495	0.0112962	3.2e-32	29655
17	68288035	rs312724	C	T	0.743036	-0.0773651	0.00900457	8.6e-18	29547.5
17	68289515	rs769837538	CAATT	C	0.860629	0.133698	0.0112904	2.4e-32	29624.7
17	68290082	rs11077488	C	T	0.860702	0.134161	0.0112835	1.3e-32	29668.9
17	68290551	rs4968891	G	A	0.861049	0.134348	0.0112921	1.2e-32	29689.3
17	68291133	rs6501384	C	T	0.658978	0.0454143	0.00831601	4.7e-08	29762
17	68291371	rs411079	C	A	0.743188	-0.0776289	0.00900438	6.6e-18	29547.7
17	68292713	rs427309	A	G	0.743345	-0.0775895	0.00900833	7.1e-18	29531.1
17	68293259	rs766886116	T	TAA	0.895009	0.149129	0.0137232	1.7e-27	25700.2
17	68293263	rs144011275	A	AAT	0.882491	0.138618	0.0127565	1.7e-27	26916.1
17	68295578	rs141284188	T	C	0.981995	0.180356	0.0297486	1.3e-09	28980.9
17	68295836	rs7210234	G	A	0.659035	0.0511385	0.00834937	9.1e-10	29484.2
17	68296614	rs1606655	T	G	0.5021	0.0616981	0.00789095	5.3e-15	29603.3
17	68296785	rs1606656	C	T	0.502168	0.0617538	0.00789061	5e-15	29612.2
17	68297408	rs186362	A	C	0.746215	-0.0785557	0.00903639	3.5e-18	29553.3
17	68297454	rs188744	A	G	0.746218	-0.0785572	0.00903635	3.5e-18	29555.2
17	68297537	rs312699	C	T	0.746179	-0.0785165	0.00903659	3.7e-18	29539.7
17	68297702	17:68297702_ATTT_A	ATTT	A	0.746155	-0.0791071	0.00905361	2.4e-18	29449.9
17	68298093	rs60646596	T	C	0.640886	0.0642291	0.00821823	5.5e-15	29651.3
17	68298292	rs192853	A	G	0.746136	-0.0784378	0.00903461	3.9e-18	29546.3
17	68298903	rs116950139	T	C	0.98204	0.182273	0.0297713	9.2e-10	29037
17	68299198	rs8078034	G	A	0.640893	0.0642221	0.00821839	5.5e-15	29651
17	68299326	rs312705	T	A	0.746185	-0.0786267	0.0090356	3.3e-18	29559.6
17	68299785	rs7222503	G	T	0.64089	0.0642278	0.00821838	5.5e-15	29651.5
17	68300636	rs312707	C	A	0.746367	-0.0786813	0.00903883	3.2e-18	29546.9
17	68302616	rs72631347	C	T	0.860728	0.134201	0.0112719	1.1e-32	29762
17	68303286	rs7225313	C	A	0.640357	0.0643716	0.00821946	4.8e-15	29622.3
17	68304038	17:68304038_AT_A	AT	A	0.253954	0.0732015	0.00918858	1.6e-15	28608.2
17	68310541	rs312733	T	C	0.254186	0.0800196	0.00902834	7.8e-19	29565.8
17	68311236	rs312735	C	T	0.254401	0.0799166	0.00902457	8.3e-19	29592.2
17	68314145	rs925650	A	G	0.860373	0.133994	0.0112831	1.6e-32	29646
17	68314281	17:68314281_AT_A	AT	A	0.709783	0.081261	0.0086762	7.5e-21	29480.5
17	68314486	rs76539726	C	T	0.981849	0.180974	0.0296491	1e-09	28933.2
17	68314951	rs11077490	C	G	0.860379	0.134051	0.0112845	1.5e-32	29641.7
17	68315648	rs17715938	T	C	0.709685	0.0818325	0.00866443	3.6e-21	29590
17	68316459	rs16975551	C	T	0.860453	0.134122	0.0112891	1.5e-32	29641.5
17	68316678	rs11653587	G	A	0.820223	0.13296	0.0102003	7.7e-39	29533.8
17	68317944	rs35116424	T	TCTC	0.240199	0.081041	0.00920301	1.3e-18	29546.1
17	68318486	rs312742	T	C	0.239835	0.0811693	0.00919375	1.1e-18	29634.5
17	68319100	rs312744	T	C	0.239843	0.0811843	0.00919323	1e-18	29638.7
17	68319400	rs4459603	C	T	0.820616	0.131671	0.0102233	5.9e-38	29459.8
17	68320345	rs72631348	T	G	0.860697	0.133646	0.0113016	2.9e-32	29621.1
17	68321056	rs312745	G	A	0.239941	0.081332	0.00919173	8.9e-19	29643.2
17	68321740	rs2671311	T	C	0.239775	0.0813778	0.00919581	8.8e-19	29620.6
17	68322130	rs312686	C	T	0.239926	0.0813525	0.00919163	8.7e-19	29643.8
17	68322769	rs312687	C	T	0.239718	0.0815299	0.00919716	7.7e-19	29618.1
17	68322828	rs17778418	G	A	0.711096	0.0817259	0.00867567	4.5e-21	29576.4
17	68325614	rs4968893	T	A	0.820701	0.1322	0.010213	2.5e-38	29540.6
17	68325744	rs10852724	T	C	0.711232	0.0809623	0.00867645	1e-20	29582.5
17	68325868	rs10775360	C	T	0.711289	0.0810243	0.00867592	9.7e-21	29582.7
17	68326106	rs75363309	A	G	0.98104	0.176289	0.0288698	1e-09	29110.7
17	68326549	rs35819297	C	CA	0.863764	0.135522	0.011514	5.6e-32	29148.1
17	68328772	rs312676	C	T	0.240093	0.0811727	0.00918858	1e-18	29649.9
17	68329984	rs312677	C	T	0.2401	0.0811753	0.00918825	1e-18	29652.4
17	68331080	rs312679	T	C	0.240019	0.0812254	0.0091877	9.5e-19	29664.9
17	68331405	rs312680	G	A	0.240378	0.0810999	0.00918529	1.1e-18	29632.5
17	68332120	rs72631349	C	T	0.860766	0.13374	0.0113141	3.1e-32	29580.7
17	68332898	rs312685	A	G	0.240471	0.0809488	0.00918197	1.2e-18	29629.6
17	68333249	rs138761486	G	T	0.98107	0.175617	0.0288977	1.2e-09	29086.6
17	68335510	rs56130836	A	G	0.82068	0.132285	0.0102133	2.3e-38	29521.4
17	68335780	rs72631350	G	C	0.860115	0.133513	0.0112967	3.1e-32	29528.9
17	68335941	rs76551617	C	T	0.933559	0.143599	0.016302	1.3e-18	27456.3
17	68337185	rs7219869	C	G	0.570664	0.0854959	0.00791429	3.3e-27	29595.5
17	68337289	rs430334	G	A	0.241432	0.0798818	0.00916306	2.8e-18	29762
17	68337964	rs10512574	T	C	0.817304	0.128739	0.0101424	6.5e-37	29454.6
17	68338777	rs117557075	G	A	0.981078	0.178578	0.028813	5.7e-10	29329.5
17	68340021	rs312747	T	G	0.239851	0.0808685	0.00920498	1.6e-18	29551.9
17	68342067	rs312749	T	C	0.564654	0.0893563	0.00793079	1.9e-29	29374.2
17	68343539	rs312750	G	A	0.516986	0.107267	0.00785744	2e-42	29430.6
17	68346332	rs312752	G	A	0.297758	0.103561	0.00861249	2.6e-33	29435.3
17	68347267	rs312755	T	A	0.732914	0.146778	0.00899142	6.6e-60	28629.3
17	68347338	rs3844438	G	T	0.518275	0.107292	0.00785267	1.7e-42	29448.9
17	68347453	rs312756	T	C	0.516922	0.107207	0.00785655	2.1e-42	29430.6
17	68347701	rs312757	C	G	0.321607	0.0948538	0.00843245	2.4e-29	29434.8
17	68347915	rs312759	A	G	0.516906	0.107273	0.00785638	1.9e-42	29431.7
17	68347925	rs117896660	T	A	0.515868	0.107349	0.00788178	3e-42	29272.5
17	68347926	rs117426558	T	G	0.515868	0.107349	0.00788178	3e-42	29272.5
17	68347927	rs114457925	T	G	0.515902	0.107329	0.00788175	3.2e-42	29272.3
17	68347928	rs71356607	G	GA	0.515902	0.107329	0.00788175	3.2e-42	29272.3
17	68349202	rs12452596	T	C	0.850796	0.139284	0.011018	1.2e-36	29321.4
17	68351258	rs3915641	T	C	0.508799	0.103353	0.00785769	1.6e-39	29347.7
17	68352352	rs79207460	C	T	0.9808	0.181857	0.0286293	2.1e-10	29219.2
17	68353088	rs16975652	T	G	0.850038	0.139649	0.0110008	6.3e-37	29264.6
17	68353267	rs312774	T	C	0.850705	0.139511	0.0110153	9.2e-37	29263.2
17	68353308	rs16975656	A	C	0.851101	0.139769	0.011025	7.9e-37	29345.2
17	68353592	rs141155	C	A	0.321608	0.0945355	0.00842892	3.4e-29	29462.2
17	68354716	rs118013304	A	G	0.851013	0.139699	0.0110227	8.3e-37	29344.2
17	68355681	rs9915405	A	G	0.912089	0.0906934	0.0138566	5.9e-11	29568.7
17	68355705	17:68355705_GTT_G	GTT	G	0.911727	0.0907183	0.0138571	5.9e-11	29459
17	68356118	rs9894247	A	T	0.911838	0.090332	0.0138486	6.9e-11	29549.6
17	68356715	rs3930668	G	A	0.850959	0.139609	0.0110238	9.3e-37	29332.4
17	68356807	17:68356807_CAA_C	CAA	C	0.620073	0.0652588	0.00826006	2.8e-15	28423.8
17	68357410	rs547908341	A	G	0.770969	-0.116507	0.00991283	6.8e-32	26223.8
17	68357411	rs569295512	A	G	0.77103	-0.11657	0.00991203	6.2e-32	26235
17	68357412	rs374704352	C	G	0.77103	-0.11657	0.00991203	6.2e-32	26235
17	68358543	rs8067429	A	C	0.911868	0.0895683	0.0138365	9.6e-11	29596.7
17	68358571	rs3848450	C	A	0.702401	-0.103407	0.00861103	3.2e-33	29459.1
17	68358818	rs8071843	T	G	0.911973	0.0906635	0.013846	5.8e-11	29586.5
17	68359332	rs56234797	G	A	0.912238	0.0906304	0.0138609	6.2e-11	29630.7
17	68359507	rs3848451	C	A	0.433917	-0.0771741	0.00795322	2.9e-22	29490.3
17	68360298	rs9911312	C	T	0.910771	0.089752	0.0137619	6.9e-11	29606.2
17	68360361	rs12453350	G	T	0.850807	0.140815	0.0110163	2.1e-37	29347.8
17	68360634	rs16975672	A	T	0.911815	0.0909257	0.013835	5e-11	29615.4
17	68361026	rs17777410	G	C	0.850797	0.140903	0.0110164	1.9e-37	29345.9
17	68361325	rs3848452	C	A	0.369477	-0.0541198	0.00820303	4.2e-11	29478.9
17	68362094	rs3848453	T	C	0.418944	-0.0850547	0.00796657	1.3e-26	29464.9
17	68362228	rs3891526	A	G	0.911675	0.0911531	0.0138276	4.3e-11	29578
17	68363962	rs17777464	A	G	0.911397	0.0900754	0.0137949	6.6e-11	29762
17	68364931	rs4108133	C	G	0.854845	0.13636	0.0111429	2e-34	29298.7
17	68365103	rs4108132	A	G	0.458131	-0.0808194	0.00792135	1.9e-24	29468.9
17	68365456	rs3848454	A	G	0.911722	0.091392	0.0138293	3.9e-11	29587.7
17	68366487	rs62070139	G	A	0.703059	-0.104054	0.00861942	1.5e-33	29435.8
17	68366688	rs28848775	G	C	0.911579	0.0913599	0.0138247	3.9e-11	29560.1
17	68366776	rs147745821	T	C	0.980773	0.179439	0.0285327	3.2e-10	29460.9
17	68367375	rs28666478	A	T	0.912338	0.0898312	0.0138754	9.5e-11	29581.8
17	68368974	rs16975680	T	C	0.911963	0.0914728	0.0138422	3.9e-11	29647.5
17	68371000	rs2366693	G	A	0.408835	-0.0545754	0.00812523	1.9e-11	29041.3
17	68371110	rs55728576	G	A	0.912309	0.0908983	0.0138753	5.7e-11	29651.3
17	68373466	rs143740319	C	T	0.912425	0.0918242	0.01391	4.1e-11	29518.1
17	68373950	rs78702439	G	A	0.912499	0.091569	0.0138875	4.3e-11	29648.2
17	68376294	rs34658548	A	AG	0.943111	0.163358	0.0179479	8.9e-20	26418.7
17	68376294	rs34658548	A	AGG	0.950218	0.176731	0.0197871	4.2e-19	24653.5
17	68376823	rs12451295	C	T	0.325926	-0.0458903	0.00840257	4.7e-08	29530.8
17	68378114	rs112573029	G	A	0.920017	0.11246	0.0144718	7.8e-15	29549.3
17	68380657	rs16975694	T	C	0.694715	-0.106937	0.00855182	7.1e-36	29404.1
17	68380886	rs72631351	A	C	0.652067	0.0498669	0.00831834	2e-09	29379.5
17	68381097	rs200464032	C	CAATA	0.919902	0.111823	0.014491	1.2e-14	29422.4
17	68381166	rs16975699	A	G	0.920136	0.112789	0.0144789	6.7e-15	29597
17	68381555	rs6501388	A	G	0.325755	-0.0459878	0.00840184	4.4e-08	29542.5
17	68382303	rs12451506	G	A	0.655441	0.0518659	0.00832786	4.7e-10	29436.6
17	68383370	rs72631352	A	C	0.85011	0.14134	0.0110124	1e-37	29267
17	68385056	rs372860254	C	CT	0.595407	0.133894	0.00821777	1.1e-59	28015.3
17	68385169	rs112365958	C	T	0.92003	0.112477	0.0144742	7.8e-15	29548.3
17	68385709	rs35444446	G	T	0.32827	-0.04586	0.00837865	4.4e-08	29547.9
17	68386045	rs146352213	C	T	0.955781	0.153269	0.0201216	2.6e-14	26239.9
17	68386454	17:68386454_TG_T	TG	T	0.655657	0.051202	0.00835226	8.8e-10	29268.9
17	68390376	rs17777860	T	C	0.855778	0.147359	0.0112127	1.9e-39	29249.2
17	68391015	rs16975718	C	G	0.696652	-0.107453	0.00856005	3.8e-36	29389.9
17	68391533	rs142230314	G	T	0.980969	0.178171	0.0286614	5.1e-10	29506.1
17	68391567	rs8081289	G	T	0.696543	-0.107464	0.00855925	3.7e-36	29385.5
17	68393282	17:68393282_GTC_G	GTC	G	0.919717	0.114732	0.0145052	2.6e-15	29394.2
17	68394537	rs4793508	A	T	0.85068	0.141839	0.011022	6.8e-38	29320.3
17	68399112	rs34559440	T	C	0.685778	-0.10398	0.00849126	1.8e-34	29302.6
17	68400162	rs17778087	G	A	0.87188	0.160099	0.0118036	6.6e-42	29187
17	68403919	rs78601984	G	A	0.871762	0.160964	0.0117987	2.2e-42	29198.1
17	68404033	rs62070144	G	A	0.687532	-0.104928	0.00850913	6.1e-35	29279.3
17	68404329	rs8066780	C	T	0.315131	-0.137763	0.00947442	6.7e-48	23454
17	68405994	rs984877	G	A	0.688301	-0.104992	0.00851486	6.2e-35	29257.6
17	68406243	rs17716027	A	G	0.911578	0.126504	0.0139042	9.2e-20	29367.8
17	68406810	rs116890689	G	A	0.980132	0.183525	0.028099	6.5e-11	29462.4
17	68408395	rs12601221	C	T	0.689094	-0.10491	0.00852486	8.4e-35	29241.7
17	68410240	rs9891615	A	G	0.87066	0.160263	0.0117486	2.3e-42	29225.8
17	68411389	rs17716096	A	G	0.849464	-0.0904455	0.0110732	3.1e-16	29214.2
17	68411445	rs1468572	T	C	0.780714	0.167885	0.00952332	1.5e-69	29302.5
17	68412478	rs74720720	T	C	0.961498	0.112837	0.0205713	4.1e-08	29374.5
17	68414568	rs7207691	G	T	0.918732	0.1306	0.0143896	1.1e-19	29570.2
17	68414995	rs10491171	C	G	0.863174	0.163513	0.0114273	1.9e-46	29484.2
17	68415535	rs17778406	G	A	0.864099	0.164321	0.0114572	1.2e-46	29496.2
17	68416116	rs12941895	G	A	0.918758	0.130868	0.014384	9.2e-20	29609.1
17	68416393	rs76387593	A	G	0.974598	0.145902	0.0249442	4.9e-09	29762
17	68416552	rs11077494	G	T	0.592998	0.0948274	0.00798615	1.6e-32	29496.9
17	68416754	rs71375783	A	G	0.957262	0.136492	0.0194333	2.2e-12	29517.7
17	68416958	rs77539104	A	T	0.974597	0.146448	0.0249541	4.4e-09	29720.7
17	68419324	rs117612619	A	G	0.980322	0.185521	0.0282036	4.8e-11	29597.3
17	68419330	rs16975758	G	A	0.624124	0.0728958	0.008141	3.4e-19	29459.4
17	68419387	rs9890689	G	C	0.486261	0.144878	0.00784697	4.1e-76	29525.8
17	68419759	rs12949549	T	C	0.918797	0.130844	0.0143817	9.2e-20	29661.9
17	68420355	rs142445235	G	A	0.975688	0.149382	0.0255332	4.9e-09	29627
17	68420598	rs1396513	C	T	0.486203	0.144694	0.00784227	5.2e-76	29557
17	68421246	rs2052078	T	C	0.918739	0.130706	0.0143689	9.3e-20	29690.7
17	68421803	rs1396517	T	C	0.486344	0.14467	0.00784524	6.2e-76	29546.5
17	68422273	rs9916380	A	G	0.486032	0.144689	0.00784123	5e-76	29570.6
17	68423059	rs16975768	C	T	0.894284	0.140856	0.0127517	2.3e-28	29675.7
17	68423185	rs188860399	T	C	0.941637	0.221197	0.0201898	6.2e-28	20406.9
17	68423186	rs201535350	T	C	0.863389	0.163303	0.0114211	2.2e-46	29541.7
17	68423187	rs181085714	G	T	0.941505	0.219367	0.0201885	1.7e-27	20401.9
17	68423470	rs17778568	T	C	0.863333	0.163606	0.0114037	1.1e-46	29625.5
17	68424292	rs766752	G	A	0.486119	0.1447	0.00783949	4.5e-76	29577.6
17	68426724	rs12948540	T	G	0.918312	0.129352	0.0143452	1.9e-19	29656.2
17	68427342	rs141635275	C	CATTAAG	0.86214	0.16249	0.0113937	3.8e-46	29450.6
17	68428398	rs34213334	A	AT	0.91879	0.134044	0.014678	6.7e-20	28405.1
17	68428403	rs117513147	T	C	0.938668	-0.110365	0.0166628	3.5e-11	28557.1
17	68428858	rs9898685	G	A	0.866255	0.162719	0.0115093	2.2e-45	29639.8
17	68429311	rs73387155	C	T	0.344651	0.110081	0.00834144	9.1e-40	29012.2
17	68429462	rs34496087	C	T	0.958031	0.137959	0.0195922	1.9e-12	29559.1
17	68430993	rs1396515	G	C	0.484616	0.144332	0.00783656	9.5e-76	29602.8
17	68431026	rs1396514	C	T	0.48463	0.144292	0.00783672	1e-75	29601.4
17	68431653	rs139874124	C	T	0.966131	0.171889	0.0229555	7e-14	26149.9
17	68432122	rs9897538	A	C	0.484436	0.143863	0.0078375	3e-75	29594.6
17	68432313	rs12945702	C	T	0.919636	0.132033	0.0144518	6.5e-20	29742
17	68432764	rs34586263	T	A	0.91959	0.131956	0.0144516	6.8e-20	29734.1
17	68434200	rs6501392	A	G	0.484464	0.143943	0.00783599	2.3e-75	29606.8
17	68434654	rs796624457	C	CA	0.895031	0.141783	0.0128039	1.7e-28	29681
17	68434655	rs75768363	C	T	0.895031	0.141783	0.0128039	1.7e-28	29681
17	68434762	rs118051121	G	A	0.980244	0.187767	0.0281529	2.6e-11	29505.8
17	68435227	rs34320879	A	G	0.919591	0.131209	0.0144473	1.1e-19	29728.5
17	68435828	rs16975797	T	G	0.91936	0.132853	0.0144269	3.3e-20	29762
17	68439308	rs7503022	G	A	0.91965	0.132026	0.0144567	6.7e-20	29735.7
17	68439548	rs35631758	G	A	0.919651	0.132033	0.014457	6.7e-20	29734.9
17	68439660	rs2159437	A	G	0.48328	0.145769	0.00783589	3.1e-77	29602.3
17	68439740	rs35847387	C	T	0.91972	0.131862	0.014462	7.7e-20	29721
17	68440655	rs12938629	C	T	0.919652	0.132002	0.0144587	6.9e-20	29728.8
17	68441938	rs1120297	C	T	0.485027	0.14447	0.00783027	5.2e-76	29629.6
17	68442344	rs573911090	G	GTA	0.935209	0.205951	0.0182015	1.1e-29	22644
17	68442501	rs17778854	T	G	0.866037	0.161317	0.0114829	7.9e-45	29762
17	68444921	rs144571047	G	A	0.975668	0.150839	0.025547	3.5e-09	29499.7
17	68444929	rs117098064	C	G	0.975613	0.150763	0.0254914	3.3e-09	29556.8
17	68445403	rs150310449	A	ACAGCCTCATAGAGT	0.494754	0.147066	0.00791367	4.3e-77	28966
17	68445622	rs17778866	T	A	0.919679	0.131508	0.0144635	9.7e-20	29685.8
17	68446083	rs987924	A	T	0.644203	0.0598493	0.00820753	3.1e-13	29625.5
17	68446861	rs11654387	C	G	0.48416	0.144784	0.00782926	2.4e-76	29640.5
17	68447054	rs34925128	G	GC	0.704801	0.0892537	0.00904018	5.5e-23	26849.5
17	68447186	rs10491172	G	T	0.865758	0.162946	0.011477	9.5e-46	29669.6
17	68447531	rs34746184	C	CT	0.143487	-0.140363	0.0122813	3e-30	24671.4
17	68447566	rs9890686	C	T	0.865854	0.162778	0.0114838	1.3e-45	29659.7
17	68448669	rs76647912	C	T	0.866059	0.163207	0.0114929	9.1e-46	29674.4
17	68448729	rs9912702	C	A	0.484415	0.145023	0.0078298	1.4e-76	29639.9
17	68450203	rs56869110	G	A	0.975534	0.153486	0.0254786	1.7e-09	29422.4
17	68451507	rs11658767	T	C	0.785643	0.170405	0.00955347	3.6e-71	29609
17	68452748	rs2024186	C	A	0.484107	0.145063	0.00782895	1.2e-76	29650.9
17	68452903	rs115931223	T	C	0.974483	0.148061	0.0249781	3.1e-09	29420.6
17	68453327	rs12941598	G	A	0.785917	0.170411	0.00956084	4.6e-71	29594.2
17	68453345	rs8066985	A	G	0.48416	0.145093	0.00782835	1.1e-76	29650
17	68453482	rs117406021	G	A	0.977472	-0.166862	0.0275811	1.4e-09	27257.9
17	68453496	rs71375785	C	T	0.786098	0.170291	0.00956263	6.1e-71	29591.4
17	68453784	rs34967867	G	A	0.786102	0.170332	0.00956301	5.7e-71	29590
17	68454400	rs9904355	A	G	0.484169	0.144763	0.00782886	2.4e-76	29653.5
17	68454820	rs9904480	C	T	0.483922	0.144787	0.00782461	1.9e-76	29651.6
17	68454942	rs12945058	C	T	0.958967	0.145938	0.0198365	1.9e-13	29543.1
17	68455199	rs112767766	C	T	0.851089	-0.0928635	0.0111024	6e-17	29321
17	68461850	rs34495178	A	ATG	0.58433	0.135543	0.00846555	1.1e-57	26250.1
17	68463726	rs62071768	C	T	0.945031	-0.0976973	0.017173	1.3e-08	29762
17	68464662	rs10221267	C	T	0.483987	0.144657	0.00781912	2e-76	29712.7
17	68464817	rs717118	T	A	0.483971	0.144676	0.00781868	1.9e-76	29714.8
17	68465609	17:68465609_AACAC_A	AACAC	A	0.606205	0.0984142	0.00840396	1.1e-31	27109.6
17	68465984	17:68465984_CT_C	CT	C	0.486215	0.137872	0.00791714	6.4e-68	28928.1
17	68467129	rs4640232	T	C	0.488765	0.144457	0.00781932	3.3e-76	29724
17	68467805	rs35200374	C	CT	0.498332	0.145867	0.00795464	4.2e-75	28606.5
17	68468079	rs4080890	G	C	0.330354	0.110049	0.00832061	6.2e-40	29762
17	68470117	17:68470117_GTA_G	GTA	G	0.492803	0.145814	0.00784984	5.1e-77	29487.8
17	68470163	rs4519367	A	G	0.486261	0.143858	0.00783442	2.6e-75	29584.4
17	68470272	rs4436818	C	T	0.483848	0.144558	0.0078172	2.4e-76	29724.9
17	68470335	rs4603601	G	A	0.489004	0.144712	0.00781603	1.6e-76	29734.9
17	68471073	rs1605750	G	A	0.490105	0.144626	0.0078107	1.5e-76	29762
17	68471187	rs34187019	T	TG	0.484457	0.144454	0.00782045	3.5e-76	29695.5
17	68472639	rs981106	A	G	0.490145	0.144946	0.00781786	9.8e-77	29723.1
17	68473804	rs9913332	G	A	0.490094	0.145018	0.0078187	8.5e-77	29709.2
17	68473933	rs9899840	T	C	0.490155	0.145139	0.00782061	7e-77	29709.5
17	68474343	rs149375685	A	G	0.981308	0.187787	0.0303192	5.9e-10	27130.7
17	68474421	rs8070093	T	A	0.484829	0.14495	0.00782231	1.2e-76	29691.5
17	68474616	rs12103465	G	T	0.49104	0.144584	0.00782139	2.7e-76	29693.9
17	68474833	rs12103757	A	G	0.490062	0.145168	0.00782275	7.1e-77	29696.1
17	68475145	rs1605749	A	G	0.490061	0.145206	0.0078227	6.5e-77	29696.2
17	68475663	rs111581406	G	GA	0.484953	0.145003	0.00782871	1.4e-76	29619.6
17	68476146	17:68476146_TAC_T	TAC	T	0.233815	0.102866	0.00974436	4.7e-26	26962.5
17	68476429	rs1588278	C	G	0.489314	0.145145	0.00783795	1.5e-76	29625.6
17	68478466	rs1911970	T	C	0.484939	0.145354	0.00782969	6.2e-77	29654.2
17	68479067	rs4793370	T	C	0.484942	0.145388	0.00782873	5.5e-77	29658.5
17	68479345	rs4399570	G	A	0.698464	0.159814	0.00852497	2.1e-78	29645
17	68480523	rs72868940	C	T	0.691952	0.157353	0.00849531	1.4e-76	29475.2
17	68480842	rs4793265	G	A	0.481605	0.141258	0.00784977	2.1e-72	29506.3
17	68483944	rs7213968	C	T	0.471299	0.143626	0.0078364	4.9e-75	29702.4
17	68485239	rs72868942	A	G	0.844344	-0.0911208	0.0108603	4.8e-17	29557.7
17	68485385	rs72868943	C	T	0.961329	-0.126526	0.0212227	2.5e-09	27490.8
17	68485688	rs9302917	G	A	0.471967	0.14462	0.00783482	4.4e-76	29713.1
17	68486927	rs9896425	G	A	0.31648	0.112897	0.00842985	6.7e-41	29644.7
17	68487408	rs72868944	A	T	0.844464	-0.0908494	0.0108625	6.1e-17	29557.6
17	68489554	rs17717388	G	A	0.950287	-0.107968	0.0185719	6.1e-09	28143.2
17	68489756	rs72868945	G	A	0.844796	-0.0911085	0.0108691	5.2e-17	29567
17	68492083	rs9897071	A	G	0.316545	0.112722	0.00842851	8.6e-41	29643.6
17	68492721	rs9896031	G	C	0.471955	0.144546	0.0078343	5.2e-76	29716.1
17	68492918	rs8072275	A	G	0.471957	0.14455	0.00783431	5.1e-76	29715.7
17	68493468	17:68493468_GA_G	GA	G	0.6752	0.154532	0.00835274	2e-76	29686.2
17	68494992	rs17779747	G	T	0.675946	0.154515	0.0083522	2.1e-76	29762
17	68495920	rs9899335	C	A	0.472032	0.144703	0.00783472	3.6e-76	29702.6
17	68499674	rs759944796	CAAGT	C	0.675754	0.155174	0.00837462	1.2e-76	29556.3
17	68499953	rs10445228	C	T	0.844908	-0.0907612	0.0108841	7.5e-17	29505
17	68500278	rs34106358	G	A	0.949082	0.114339	0.0178397	1.5e-10	29522.2
17	68502848	17:68502848_TA_T	TA	T	0.316152	0.112687	0.00845708	1.7e-40	29479.7
17	68504922	rs7211586	G	C	0.47193	0.144265	0.00784505	1.6e-75	29639.7
17	68505159	rs1860452	C	T	0.675804	0.15475	0.00836392	2e-76	29636.3
17	68505925	rs8073911	G	A	0.471775	0.144161	0.00784523	2.1e-75	29637.4
17	68506682	rs7218368	G	A	0.675743	0.154906	0.00836518	1.5e-76	29629.1
17	68507014	17:68507014_CATATG_C	CATATG	C	0.676215	0.155259	0.00839104	2e-76	29511.3
17	68507436	rs1594477	T	C	0.316456	0.111992	0.0084434	3.8e-40	29551.2
17	68507780	17:68507780_TA_T	TA	T	0.674645	0.154969	0.00838094	2.5e-76	29424.8
17	68508055	rs12947060	G	A	0.949149	0.114912	0.0178649	1.3e-10	29478.5
17	68508412	rs113784745	T	TAAATA	0.47139	0.143986	0.00786279	6.6e-75	29480
17	68508992	rs173269	G	A	0.686554	-0.112	0.00847106	6.6e-40	29463.5
17	68509400	rs140067824	C	T	0.981458	0.186345	0.0304717	9.6e-10	27043.3
17	68509868	rs4793394	G	A	0.476922	0.141778	0.00785042	6.6e-73	29554.2
17	68509948	rs4793395	T	C	0.476914	0.141781	0.00785074	6.6e-73	29552.2
17	68510209	rs11077497	A	T	0.321437	0.109432	0.00844199	2e-38	29308.7
17	68510810	17:68510810_CAA_C	CAA	C	0.497515	0.133618	0.00813047	1.1e-60	27431.8
17	68511145	rs9894256	G	A	0.476932	0.141827	0.00785324	6.6e-73	29531.8
17	68512438	rs34986483	T	TA	0.687559	0.152809	0.00871849	8.9e-69	27838.1
17	68513729	rs12150602	G	C	0.84282	-0.0944997	0.0108545	3.1e-18	29350.6
17	68513822	rs12103678	A	G	0.687781	0.148523	0.0084756	9.5e-69	29389.4
17	68514941	rs564105942	T	C	0.883549	-0.0961905	0.0136358	1.7e-12	24083.1
17	68515302	rs11460341	C	CT	0.345208	0.100712	0.00863778	2.1e-31	26951.1
17	68515552	rs17780076	T	C	0.683027	0.149448	0.00854336	1.6e-68	28713.2
17	68516253	rs17780119	T	C	0.832937	-0.0937971	0.0106608	1.4e-18	28968.7
17	68516356	rs72868949	C	T	0.834003	-0.094313	0.0106881	1.1e-18	28945
17	68516393	rs17780131	G	A	0.834123	-0.0955928	0.010691	3.8e-19	28935.8
17	68516426	rs73998853	C	G	0.834074	-0.0956102	0.0106913	3.8e-19	28959.9
17	68516457	rs36068547	G	GA	0.687088	0.0800556	0.00878011	7.7e-20	27369.8
17	68517174	rs12453901	A	C	0.80262	0.0706355	0.00992471	1.1e-12	29159.5
17	68517430	rs9916463	A	G	0.346279	0.0899026	0.00821605	7.2e-28	29714.4
17	68517912	rs72868952	C	T	0.834906	-0.104998	0.0106025	4e-23	29522.3
17	68517997	rs9915486	T	C	0.352076	0.088725	0.0081704	1.8e-27	29762
17	68518509	rs72868953	A	G	0.834813	-0.10517	0.0106007	3.4e-23	29523.2
17	68519314	rs4141160	A	G	0.351789	0.0881807	0.00817216	3.8e-27	29748.6
17	68519417	rs4141159	A	G	0.346838	0.0894007	0.00821352	1.4e-27	29682.8
17	68520000	rs371584884	T	TA	0.475655	0.0717671	0.00832093	6.4e-18	26358.5
17	68520054	rs11077500	A	G	0.352723	0.0887049	0.00816931	1.8e-27	29705.2
17	68520389	rs4793397	C	T	0.518541	0.139201	0.0078433	1.8e-70	29636.2
17	68520863	rs200157595	AT	A	0.349278	0.0883954	0.00823027	6.6e-27	29479.8
17	68521291	rs4506942	T	C	0.352833	0.0883824	0.00817523	3.1e-27	29688.3
17	68521774	rs7221612	T	A	0.27131	0.107844	0.0088337	2.8e-34	29425.4
17	68521861	rs7219669	G	T	0.518127	0.138313	0.00783132	8.3e-70	29762
17	68522313	rs4793401	C	T	0.71546	0.117482	0.00873502	3.1e-41	29436.5
17	68523562	rs11651670	T	C	0.352785	0.0882097	0.0082069	6e-27	29473.9
17	68524209	rs117406900	C	T	0.972713	0.154103	0.0246721	4.2e-10	28197
17	68525923	rs368375014	TA	T	0.825112	-0.113471	0.010901	2.3e-25	26552.5
17	68525968	rs35357867	A	G	0.707289	0.11277	0.00867601	1.3e-38	29322.5
17	68526061	rs11077501	C	T	0.34622	0.0887071	0.0082602	6.7e-27	29382
17	68527096	rs10445231	G	A	0.842009	-0.105815	0.010903	2.9e-22	28873.4
17	68527932	rs117194021	A	G	0.972621	0.152075	0.024605	6.4e-10	28260.9
17	68528180	rs72855903	G	T	0.83514	-0.106535	0.010619	1.1e-23	29493
17	68528205	rs4606755	C	T	0.347147	0.0885617	0.00826229	8.3e-27	29335.7
17	68528221	rs4435300	C	T	0.347635	0.0888893	0.00825978	5.2e-27	29354.6
17	68528293	rs62069818	A	G	0.802298	0.0688122	0.00984017	2.7e-12	29762
17	68529365	rs12165045	C	T	0.711692	0.112094	0.00873932	1.2e-37	29231.2
17	68531192	rs76665103	T	C	0.834336	-0.105902	0.0106078	1.8e-23	29435.4
17	68531706	rs7223187	C	T	0.788065	-0.111554	0.00966443	8e-31	29270.9
17	68531880	rs780846693	ACCACTC	A	0.836447	-0.104152	0.0106647	1.6e-22	29386.6
17	68531967	rs721249	C	T	0.74163	-0.0864761	0.00904393	1.2e-21	29166.6
17	68532150	rs5821786	C	CT	0.088263	-0.0884876	0.0157615	2e-08	22677
17	68534386	rs78014203	G	A	0.853498	-0.0995371	0.0111555	4.6e-19	29496.6
17	68536705	rs11868103	A	G	0.853512	-0.0992998	0.0111813	6.6e-19	29360.2
17	68539609	rs79089479	A	G	0.965284	-0.123466	0.0217849	1.4e-08	28579.6
17	68540687	rs17780198	A	G	0.853442	-0.0993372	0.0111542	5.3e-19	29494.3
17	68546664	rs376190632	G	A	0.853513	-0.0993681	0.0111785	6.2e-19	29376.6
17	68546882	rs370293363	G	A	0.853513	-0.0993646	0.0111786	6.2e-19	29375.3
17	68546924	rs140229087	C	T	0.852774	-0.0989462	0.0111635	7.8e-19	29330.3
17	68547138	rs350608	A	G	0.345959	-0.0467667	0.00834237	2.1e-08	29001.4
17	68547672	rs35813361	A	G	0.853488	-0.0995825	0.0111537	4.3e-19	29499.6
17	68548506	rs778156272	TA	T	0.719564	-0.0592387	0.00941036	3.1e-10	25644.9
17	68550578	rs72855940	C	T	0.853822	-0.0998683	0.0111641	3.7e-19	29500.5
17	68551237	rs78523360	C	T	0.925442	0.0851583	0.0153516	2.9e-08	27743
17	68557203	rs1991680	C	G	0.72897	-0.0759632	0.00884843	9.1e-18	29447.4
17	68560789	rs17763769	G	A	0.853783	-0.0998025	0.0111622	3.9e-19	29504.7
17	68564417	17:68564417_AT_A	AT	A	0.853463	-0.0991002	0.011188	8.2e-19	29321.6
17	68568065	rs12452538	A	G	0.806693	-0.0652334	0.00997884	6.3e-11	29436
17	68568340	rs17176093	A	G	0.940259	-0.104063	0.0166291	3.9e-10	29762
17	68568429	rs11077504	A	G	0.806757	-0.0650916	0.00998046	6.9e-11	29433.9
17	68572220	rs72855754	G	T	0.853801	-0.0998604	0.0111605	3.6e-19	29502.5
17	68576766	rs78409943	A	C	0.934613	-0.0919033	0.016014	9.5e-09	29462.4
17	68586046	rs146789811	G	A	0.850737	-0.098056	0.0110738	8.4e-19	29496.9
17	68589801	rs2035582	C	T	0.850803	-0.0979631	0.0110788	9.4e-19	29469.8
17	68597817	17:68597817_CATT_C	CATT	C	0.849749	-0.0991279	0.0111262	5.1e-19	29049.1
17	68599873	rs11077507	G	A	0.697719	-0.0749051	0.00856778	2.3e-18	29528.7
17	68608228	rs9898518	A	G	0.698518	-0.0742169	0.00860151	6.2e-18	29320.7
17	68608397	rs41408048	A	G	0.851252	-0.0987175	0.0110997	5.9e-19	29460.9
17	68609232	rs41459950	T	C	0.850314	-0.0977881	0.0110703	1e-18	29407.3
17	68613765	rs11871352	G	T	0.863388	-0.101679	0.011503	9.6e-19	29391.1
17	68618860	rs17717654	C	T	0.896028	0.102646	0.0130278	3.3e-15	28610.8
17	68628139	rs75627311	G	A	0.924632	0.0844298	0.0150866	2.2e-08	28430.3
17	68632637	rs12185220	G	A	0.886775	-0.080914	0.0124701	8.7e-11	29488.2
17	68635572	rs17791270	T	C	0.963421	-0.119642	0.0211904	1.6e-08	28793.1
17	68643655	rs72860131	C	G	0.897167	-0.0780916	0.0129183	1.5e-09	29750.4
17	68644189	rs17718586	G	T	0.897016	-0.0790402	0.0129077	9.2e-10	29762
17	68647874	rs202226948	A	AAG	0.946621	-0.100575	0.0183298	4.1e-08	26944.4
17	68673509	rs116965630	C	T	0.968441	0.143755	0.0224549	1.5e-10	29571.2
17	68682280	rs117606347	A	C	0.969172	0.142033	0.0226222	3.4e-10	29762
17	68695559	rs7208743	T	C	0.584593	0.0578715	0.00799833	4.6e-13	29756
17	68695586	rs7223502	C	T	0.584638	0.057755	0.00800095	5.3e-13	29762
17	68696131	rs7209270	A	G	0.583637	0.0582576	0.00799522	3.2e-13	29738.2
17	68697718	17:68697718_GT_G	GT	G	0.546024	0.0451195	0.00791028	1.2e-08	29691.2
17	68699668	rs7216448	C	T	0.774224	0.0620103	0.00974492	2e-10	27764.3
17	68700224	rs9891693	T	A	0.601845	0.0602421	0.00814089	1.4e-13	29206.2
17	68700225	rs9912579	C	T	0.596288	0.0606468	0.0080496	4.9e-14	29714.5
17	68700594	rs9914343	A	G	0.596279	0.0606854	0.00804978	4.7e-14	29714.1
17	68700733	rs2159311	C	A	0.597153	0.0606016	0.00805586	5.4e-14	29708.3
17	68700871	rs2109048	A	G	0.596238	0.0605984	0.00805028	5.2e-14	29713.5
17	68700994	rs2109049	T	C	0.584203	0.0583644	0.00800212	3e-13	29711.2
17	68701764	rs36040905	TGG	T	0.756033	0.0590369	0.00932364	2.4e-10	28513.3
17	68702653	rs28589646	G	A	0.597242	0.0607534	0.00805529	4.6e-14	29706.1
17	68703598	rs11654276	T	G	0.596244	0.0605574	0.00805076	5.4e-14	29709.1
17	68703613	rs139143432	C	CAATT	0.58606	0.0571523	0.00803827	1.2e-12	29478.3
17	68703771	rs11653382	A	T	0.58387	0.058215	0.00800045	3.4e-13	29715.7
17	68704203	rs17176195	T	C	0.596243	0.0605581	0.00805092	5.4e-14	29707.9
17	68705356	rs7210101	C	G	0.596486	0.0605765	0.00805175	5.3e-14	29703.2
17	68705414	rs7208937	G	A	0.584426	0.0582307	0.00800262	3.4e-13	29702.4
17	68706023	rs10512541	G	A	0.584112	0.0582387	0.00800157	3.4e-13	29707.9
17	68706617	rs9905058	C	T	0.544956	0.0451954	0.00791189	1.1e-08	29659.6
17	68706827	rs9906397	A	C	0.596442	0.0605294	0.00805995	5.9e-14	29639.5
17	68707301	rs35799893	C	T	0.596492	0.0605424	0.00805955	5.8e-14	29643.1
17	68708402	rs9893967	G	A	0.584251	0.0581516	0.00800995	3.9e-13	29638.8
17	68708624	rs9302922	C	G	0.596304	0.0605008	0.00805947	6.1e-14	29635.8
17	68709577	rs8076460	T	C	0.584703	0.0580365	0.00802586	4.8e-13	29532.3
17	68710737	rs62070599	C	A	0.596145	0.0605338	0.00807039	6.3e-14	29553.5
17	68711379	rs7226235	A	C	0.584337	0.0582197	0.00801756	3.8e-13	29594.9
17	68711729	rs12939443	C	A	0.596476	0.0606946	0.00806689	5.3e-14	29589.9
17	68711999	rs7211118	C	T	0.596472	0.0605438	0.00806832	6.2e-14	29582.6
17	68712132	rs7215997	T	A	0.596472	0.0605813	0.00806887	6e-14	29575.2
17	68712791	rs8069488	C	A	0.550189	0.0462488	0.00793845	5.7e-09	29522.6
17	68713728	17:68713728_AT_A	AT	A	0.58323	0.0600131	0.00804894	8.9e-14	29376
17	68714096	rs740674	A	G	0.580432	0.05631	0.00804415	2.6e-12	29464.4
17	68729847	rs117536947	T	C	0.969606	0.133878	0.0230271	6.1e-09	29097.7
17	68735487	rs117644133	C	T	0.969612	0.134538	0.0230592	5.4e-09	29017.5
17	68743519	rs17176301	G	A	0.84051	-0.0605486	0.0107816	2e-08	29083.7
22	38851392	rs196064	C	T	0.631969	0.0480582	0.00816946	4e-09	29557.7
22	38853677	rs196067	T	C	0.633757	0.0453386	0.00817521	2.9e-08	29568.1
22	38858902	rs138408	T	C	0.638345	0.0455478	0.00823056	3.1e-08	29383.7
22	38858910	rs138409	G	A	0.638456	0.045516	0.00823096	3.2e-08	29381.7
22	38859011	rs138410	T	A	0.638519	0.0454486	0.00823168	3.4e-08	29380
22	38859060	rs138411	T	C	0.638633	0.045559	0.00823259	3.1e-08	29377.7
*Tpe: T-peak-to-end, SNV: single-nucleotide variant, Chr: Chromosome, Pos: Position, based on HG build 18, EA: Effect allele, AA: Alternate allele, EAF: Effect allele frequency, β: Beta, SE: Standard Error, N: number of participants, P: P-value.
