# Supplementary material for: Common Genetic Variants Modulate the Electrocardiographic Tpeak-to-Tend Interval
Source: Am J Hum Genet. 2020 May 7;106(6):764–78. doi: 10.1016/j.ajhg.2020.04.009 (PMC7273524; doi:10.1016/j.ajhg.2020.04.009)
Supplement: Table S6 — Long-Range Interactors in Heart and Neural Progenitor Cells [file mmc3.xlsx]

## Sheet: ST6_Hi-C
Table S6A: Long-range interactors in heart and neural progenitor cells for resting Tpe interval
Locus	Lead SNV	Proxy SNV	r2	Functional score	Dorsolateral Prefrontal Cortex	Hippocampus	Left Ventricle	Right Ventricle	Neural Progenitor Cell
SSBP3	rs603901	rs702496	0.851098	5			SSBP3
		rs1537430	0.957656	5			SSBP3
		rs3753410	0.818751	5			SSBP3
		rs536684	1	4			SSBP3
		rs590041	0.9915	5			SSBP3
		rs562408	0.983002	5			SSBP3
SGIP1	rs10789207	rs10789208	0.922707	4			TCTEX1D1
		rs12144047	0.889299	5			TCTEX1D1
		rs7516148	0.889299	5			TCTEX1D1
		rs6662330	0.883594	4			TCTEX1D1
KCND3	rs116532272	rs75013985	0.980567	2b			C1orf162
DPT	rs607484	rs607484	1	4			CCDC181;SLC19A2;SELP
		rs512129	1	4			CCDC181;SLC19A2;SELP
		rs635954	0.995121	3a			CCDC181;SLC19A2;SELP
		rs553721	0.902136	5			CCDC181;SLC19A2;SELP
		rs681316	0.902136	5			CCDC181;SLC19A2;SELP
DPT	rs761499672	rs12021894	0.987189	5			XCL2
		rs1922924	1	4			XCL2
		rs10919057	1	4			XCL2
		rs10919059	0.978784	4			XCL2
		rs3795613	0.978784	5			XCL2
SERTAD2	rs12466865	rs12466865	1	3a		SERTAD2	VPS54;SERTAD2;PELI1	SERTAD2	SERTAD2
SCN5A-SCN10A	rs7373065	rs6773331	0.875829	5			EXOG	EXOG	EXOG
		rs7373492	0.875829	5			EXOG	EXOG	EXOG
SCN5A-SCN10A	rs6801957	rs6795970	0.960525	5			SCN5A
		rs6801957	1	4			SCN5A
		rs7433306	0.968382	5			SCN5A
		rs6790396	0.988196	4			SCN5A
		rs10428132	0.988196	5			SCN5A
		rs6599250	0.960348	5			SCN5A
CAMK2D	rs35132791	rs2285703	0.905937	3a			CAMK2D
NKX2-5	rs6882776	rs6882776	1	2b			BNIP1
		rs10071514	0.90514	3a			BNIP1
		rs6891790	0.895417	4			BNIP1
SLC35F1	rs12210810	rs11153733	0.829686	5			DCBLD1
HEY2	rs10457469	rs9388446	0.889173	5			HDDC2;TPD52L1		HDDC2
		rs980014	0.956354	4			HDDC2;TPD52L1		HDDC2
		rs3757217	0.987976	4			HDDC2;TPD52L1		HDDC2
		rs7764016	0.987976	4			HDDC2;TPD52L1		HDDC2
		rs1811852	0.987976	4			HDDC2;TPD52L1		HDDC2
		rs9321054	0.987976	5			HDDC2;TPD52L1		HDDC2
		rs1159974	1	5	TRMT11;HINT3	TRMT11;HDDC2;TPD52L1	TRMT11;HDDC2;HINT3;RNF146;RNF217	HDDC2	HDDC2
		rs9388451	0.964632	5	TRMT11;HINT3	TRMT11;HDDC2;TPD52L1	TRMT11;HDDC2;HINT3;RNF146;RNF217	HDDC2	HDDC2
		rs9398787	1	5	TRMT11;HINT3	TRMT11;HDDC2;TPD52L1	TRMT11;HDDC2;HINT3;RNF146;RNF217	HDDC2	HDDC2
		rs7739566	1	2c	TRMT11;HINT3	TRMT11;HDDC2;TPD52L1	TRMT11;HDDC2;HINT3;RNF146;RNF217	HDDC2	HDDC2
		rs4897155	1	5	TRMT11;HINT3	TRMT11;HDDC2;TPD52L1	TRMT11;HDDC2;HINT3;RNF146;RNF217	HDDC2	HDDC2
		rs4897157	0.972336	4	TRMT11;HINT3	TRMT11;HDDC2;TPD52L1	TRMT11;HDDC2;HINT3;RNF146;RNF217	HDDC2	HDDC2
		rs9401845	0.976328	3a	TRMT11;HINT3	TRMT11;HDDC2;TPD52L1	TRMT11;HDDC2;HINT3;RNF146;RNF217	HDDC2	HDDC2
		rs11154331	0.976328	4	TRMT11;HINT3	TRMT11;HDDC2;TPD52L1	TRMT11;HDDC2;HINT3;RNF146;RNF217	HDDC2	HDDC2
		rs9388454	0.956418	3a	TRMT11;HINT3	TRMT11;HDDC2;TPD52L1	TRMT11;HDDC2;HINT3;RNF146;RNF217	HDDC2	HDDC2
		rs9398791	0.956418	4	TRMT11;HINT3	TRMT11;HDDC2;TPD52L1	TRMT11;HDDC2;HINT3;RNF146;RNF217	HDDC2	HDDC2
		rs9375411	0.90643	5	TRMT11;HINT3	TRMT11;HDDC2;TPD52L1	TRMT11;HDDC2;HINT3;RNF146;RNF217	HDDC2	HDDC2
CAV2	rs17138749	rs17587314	1	4			CAV2;CAV1;MDFIC	CAV2;CAV1	CAV2
		rs55701446	0.939551	3a			CAV2;CAV1;MDFIC	CAV2;CAV1	CAV2
MSRA	rs10283145	rs9329221	0.842608	1f			MSRA
		rs10283145	1	5			MSRA
		rs6601450	0.867044	5			MSRA
		rs7824675	0.862904	1f			MSRA
		rs4433149	0.925064	1f			MSRA
		rs17765901	0.921543	5			MSRA
		rs17709397	0.914755	4			MSRA
		rs4841329	0.921928	2a			MSRA
		rs3750310	0.808855	5			MSRA
		rs3750311	0.808855	5			MSRA
IGF1R	rs2871974	rs4965430	0.872395	5			IGF1R;SYNM	SYNM	SYNM
		rs6598541	0.962185	4			IGF1R;SYNM	SYNM	SYNM
		rs7166287	0.966439	4			IGF1R;SYNM	SYNM	SYNM
		rs4966019	0.987352	4			IGF1R;SYNM	SYNM	SYNM
		rs1976668	0.962186	5			IGF1R;SYNM
		rs3743263	0.841376	4			IGF1R;SYNM
		rs3743264	0.844753	4			IGF1R;SYNM
		rs2871974	1	5			IGF1R;SYNM
		rs59350108	0.860434	4			IGF1R;SYNM
		rs2137683	0.959184	4			IGF1R;SYNM
		rs7166999	0.928522	2b			IGF1R;SYNM
		rs6598542	0.916684	5			IGF1R;SYNM
		rs6598543	0.924862	5			IGF1R;SYNM
		rs12898337	0.920645	5			IGF1R;SYNM
		rs12898502	0.801871	5			IGF1R;SYNM
		rs4966024	0.945342	5			IGF1R;SYNM
		rs12911273	0.932582	5			IGF1R;SYNM
LIG3	rs2074518	rs978202	0.833072	4			RFFL;ASIC2;SLFN12L
		rs12945428	0.972355	2b			RFFL;ASIC2;SLFN12L
		rs2339122	0.956408	1f					RFFL
KCNJ2	rs4399570	rs72868940	0.947036	5	KCNJ2	KCNJ2	KCNJ2;KCNJ16;ABCA5;CDC42EP4		KCNJ2
		rs7218368	0.856834	5	KCNJ2	KCNJ2	KCNJ2;KCNJ16;ABCA5;CDC42EP4		KCNJ2
Results are presented for all SNVs in LD r2 ≥ 0.8 with lead SNVs found in this study that have a functional score ≤ 5, and the locus has at least one significant Hi-C interaction.
The locus name indicates the coding gene that is in the closest proximity to the most associated SNV.
* Indicates sex-specific locus
Table S6B: Long-range interactors in heart and neural progenitor cells for Tpe dynamics during exercise
Locus	Lead SNV	Proxy SNV	r2	Functional score	Left Ventricle
ETS2*	rs2836779	rs2836779	1	4	ETS2
Results are presented for all SNVs in LD r2 ≥ 0.8 with lead SNVs found in this study that have a functional score ≤ 5, and the locus has at least one significant Hi-C interaction.
The locus name indicates the coding gene that is in the closest proximity to the most associated SNV.
* Indicates sex-specific locus
Table S6C: Long-range interactors in heart and neural progenitor cells for Tpe dynamics during recovery
Locus	Lead SNV	Proxy SNV	r2	Functional score	Left Ventricle
NOL4L	rs565497590	rs142567792	0.942501	4	KIF3B
