# Supplementary material for: Common Genetic Variants Modulate the Electrocardiographic Tpeak-to-Tend Interval
Source: Am J Hum Genet. 2020 May 7;106(6):764–78. doi: 10.1016/j.ajhg.2020.04.009 (PMC7273524; doi:10.1016/j.ajhg.2020.04.009)
Supplement: Table S7 — Candidate Genes [file mmc4.xlsx]

## Sheet: ST7_Gene_Prio
Table S7A. Candidate Genes for resting Tpe interval
Locus	SNV	CHR	BP	Candidate gene(s) within 5 kb	Candidate gene(s) within 50 kb	DEPICT	eQTL	Hi-C interactor genes	Literature	Mouse models	GTEx Portal	Protein Atlas	GWAS catalogue	ICD PheWeb	Candidate gene(s) at locus
FAAP20*	rs2503715	1	2144107	FAAP20	FAAP20;PRKCZ;SKI				SKI (23892090, 23023332);	SKI	SKI; FAAP20	SKI	SKI; FAAP20		FAAP20; SKI
RNF207	rs10864434	1	6262231	RPL22	ICMT;CHD5;GPR153;RNF207;HES3;RPL22	RNF207			RNF207 (25281747)		RNF207; RPL22; GPR153; ICMT	GPR153; ICMT	RNF207; RPL22; HES3		RNF207
SSBP3	rs603901	1	54741767	SSBP3	SSBP3		SSBP3	SSBP3			SSBP3		SSBP3		SSBP3
SGIP1	rs10789207	1	66991346	SGIP1	SGIP1		SGIP1	TCTEX1D1		SGIP1		SGIP1	SGIP1		SGIP1
KCND3	rs116532272	1	112560237	LINC01750	KCND3;LINC01750			C1orf162	KCND3 (15563876, 22457051)		LINC01750; KCND3	C1orf162; KCND3	KCND3		KCND3
MEF2D	rs1050316	1	156434703	MEF2D	C1orf61;MIR9-1;MEF2D	MEF2D				MEF2D	MEF2D	MEF2D	MEF2D		MEF2D
DPT	rs607484	1	168687512	DPT	DPT			CCDC181;SLC19A2;SELP		SELP	SELP; SLC19A2; DPT	SLC19A2	SLC19A2; DPT	CCDC181; SLC19A2; SELP; DPT	DPT; SLC19A2; SELP
DPT†	rs761499672	1	169066316	ATP1B1	NME7;ATP1B1			XCL2		XCL2; ATP1B1	ATP1B1; NME7	ATP1B1; NME7	ATP1B1; NME7	NME7; ATP1B1	NME7; ATP1B1
STRN	rs3770774	2	37192495	STRN	HEATR5B;STRN				STRN and HEATR5B (19023099, 17975119)	STRN	STRN; HEATR5B	STRN; HEATR5B	STRN; HEATR5B		HEATR5B; STRN
SLC8A1	rs35450971	2	40754314	SLC8A1	SLC8A1	SLC8A1			SLC8A1 (20109173, 1374913, 23376057)	SLC8A1	SLC8A1	SLC8A1	SLC8A1		SLC8A1
SERTAD2	rs12466865	2	64882414	SERTAD2	3LIG37;SERTAD2	SERTAD2		VPS54;SERTAD2;PELI1		PELI1; VPS54	SERTAD2; VPS54	PELI1; SERTAD2			SERTAD2
GPR1*	rs111520052	2	207101230	GPR1	GPR1;ZDBF2							ZDBF2			GPR1; ZDBF2
SCN5A-SCN10A†	rs6797133	3	38656033	SCN5A	SCN5A	SCN5A			SCN5A (19251209, 18368697, 18378609, 15338453)	SCN5A	SCN5A		SCN5A	SCN5A	SCN5A
SCN5A-SCN10A	rs7373065	3	38710315	SCN5A	SCN5A;SCN10A	SCN5A		EXOG	SCN5A (19251209, 18368697, 18378609, 15338453)	SCN5A; SCN10A	EXOG; SCN5A	EXOG	EXOG; SCN5A; SCN10A	EXOG; SCN5A; SCN10A	SCN5A
SCN5A-SCN10A†	rs6801957	3	38767315	SCN10A	SCN10A	SCN5A		SCN5A	SCN5A (19251209, 18368697, 18378609, 15338453)	SCN5A; SCN10A	SCN5A		SCN5A; SCN10A	SCN5A; SCN10A	SCN5A
CAMK2D	rs35132791	4	114456506	CAMK2D	CAMK2D	CAMK2D		CAMK2D	CAMK2D (20668654)	CAMK2D	CAMK2D	CAMK2D	CAMK2D		CAMK2D
NKX2-5	rs6882776	5	172664163	NKX2-5	NKX2-5	NKX2-5	NKX2-5	BNIP1	NKX2-5 (17891434, 8900537, 19073351, 19302747)	NKX2-5	BNIP1; NKX2-5		BNIP1; NKX2-5	BNIP1; NKX2-5	NKX2-5
RUFY1	rs80090179	5	178936268	RUFY1	RUFY1						RUFY1	RUFY1			RUFY1
SLC35F1	rs12210810	6	118653204	SLC35F1	SLC35F1	PLN; C6orf204; BRD7P3		DCBLD1	PLN (16235537, 15640069, 12705874)	PLN	DCBLD1; PLN	DCBLD1; C6orf204; PLN	DCBLD1; SLC35F1		PLN; DCBLD1
HEY2*	rs10457469	6	126083658	HEY2	NCOA7;HEY2;LINC02523			TRMT11;HDDC2;HINT3;RNF146;RNF217; TPD52L1	HEY2 (16293227)	HEY2	TPD52L1; RNF217; RNF146; HINT3; HDDC2; TRMT11; HEY2; NCOA7	TPD52L1; RNF146; HINT3; HDDC2; HEY2; NCOA7	HEY2; NCOA7		HEY2
CREB5	rs12700888	7	28409532	CREB5	CREB5	CREB5							CREB5		CREB5
CAV2	rs17138749	7	116133098	CAV2	CAV1;CAV2	CAV2		CAV2;CAV1;MDFIC		CAV1; CAV2	MDFIC; CAV1; CAV2	MDFIC; CAV1; CAV2	CAV1; CAV2	CAV2; CAV1	CAV2; CAV1
KCNH2	rs113843864	7	150618509	KCNH2	KCNH2	KCNH2			KCNH2 (19716085, 18808722, 18222980, 15840476)	KCNH2	KCNH2		KCNH2	KCNH2	KCNH2
PRAG1	rs2976944	8	8270914	PRAG1	PRAG1	PPP1R3B; MFHAS1					MFHAS1; PPP1R3B	MFHAS1; PPP1R3B; PRAG1		PPP1R3B; MFHAS1	PPP1R3B; MFHAS1
MSRA	rs10283145	8	10241411	MSRA	MSRA	C8orf49; TDH; GATA4; C8orf74; XKR6		MSRA	GATA4 (18672102, 17643447, 18055909, 19915893, 19302747, 22500510)	GATA4	MSRA; XKR6; GATA4; C8orf49	MSRA; GATA4; TDH	GATA4	MSRA; GATA4; C8orf74; XKR6	GATA4
AZIN1	rs608236	8	103928940	AZIN1							AZIN1	AZIN1	AZIN1		AZIN1
ZMIZ1	rs2486695	10	80871063	ZMIZ1	ZMIZ1-AS1;ZMIZ1	ZMIZ1				ZMIZ1	ZMIZ1				ZMIZ1
IGF1R	rs2871974	15	99284074	IGF1R	MIR4714;IGF1R	IGF1R	IGF1R	IGF1R;SYNM		SYNM; IGF1R	SYNM; IGF1R	SYNM; IGF1R	IGF1R		IGF1R
LITAF	rs2080512	16	11692198	LITAF	LITAF		LITAF					LITAF	LITAF		LITAF
LITAF†	rs570620219	16	11731969	SNN	TXNDC11;SNN						SNN; TXNDC11	SNN; TXNDC11	SNN		SNN
GINS3	rs1424077	16	58462627	GINS3	GINS3;NDRG4		RP11-481J2.2; NDRG4		NDRG4 (11352569)		NDRG4; GINS3	GINS3			GINS3; NDRG4
LIG3*	rs2074518	17	33324382	LIG3	RAD51L3-RFFL;CCT6B;RFFL;LIG3;ZNF830		LIG3	RFFL;ASIC2;SLFN12L		ASIC2; LIG3	RFFL; LIG3; ZNF830	RFFL; LIG3; ZNF830	LIG3		LIG3
KCNJ2	rs4399570	17	68479345	KCNJ2				KCNJ2;KCNJ16;ABCA5;CDC42EP4	KCNJ2 (7696590, 17324964, 16571646)	ABCA5; KCNJ2	CDC42EP4; ABCA5; KCNJ2	CDC42EP4; ABCA5; KCNJ2	KCNJ2		KCNJ2
PYGB	rs55769542	20	25272895	PYGB	ABHD12;PYGB	PYGB					PYGB; ABHD12	PYGB			PYGB
DEFB118	rs36094783	20	29934214	DEFB118	DEFB118;DEFB116;DEFB119										DEFB118
KCNJ4	rs196064	22	38851392	KCNJ4	DDX17;KDELR3;KCNJ4	KCNJ4					KCNJ4; KDELR3; DDX17	DDX17			KCNJ4
Table S7B. Candidate Genes for Tpe dynamics during exercise
Locus	SNV	CHR	BP	Candidate gene(s) within 5 kb	Candidate gene within 50 kb	DEPICT	eQTL	Hi-C interactor genes							Candidate gene(s) at locus
EIPR1	rs11127417	2	3357993	EIPR1	TRAPPC12;EIPR1						TRAPPC12	TRAPPC12			EIPR1; TRAPPC12
KCNJ2	rs1468572	17	68411445						KCNJ2	KCNJ2; CDC42EP4	KCNJ2	KCNJ2	KCNJ2		KCNJ2
ETS2*	rs2836779	21	40322678					ETS2	ETS2	ETS2	ETS2				ETS2
Table S7C. Candidate Genes for Tpe dynamics during recovery
Locus	SNV	CHR	BP	Candidate gene(s) within 5 kb	Candidate gene within 50 kb	DEPICT	eQTL	Hi-C interactor genes							Candidate gene(s) at locus
NAF1	rs150100144	4	163978319						NAF1		NAF1	NAF1			NAF1
NRXN3*	rs77168490	14	80493255							NRXN3	NRXN3				NRXN3
NOL4L*	rs565497590	20	31049031	NOL4L	NOL4L;ASXL1			KIF3B		KIF3B	ASXL1; KIF3B	KIF3B	NOL4L	NOL4L; ASXL1; KIF3B	KIF3B; NOL4L; ASXL1
Abbreviations:
SNV: Single-nucleotide variant, CHR: chromosome, BP: base pair position, based in HG build 18; eQTL: expression quantitative trait locus.
Column H provides URL links to mouse models with cardiovascular and neural phenotypes.
Column I presents coding genes that are expressed in the heart tissue in GTEx
Column J presents coding genes that have significant protein expression levels in the heart in the Human Protein Atlas
Columns K and L present all coding genes with a genome-wide significant association with a cardiovascular risk factor or disease in GWASs published in the GWAS catalogue or the UK Biobank ICD PheWeb, respectively.
The locus name indicates the coding gene that is in the closest proximity to the most associated SNV.
* Indicates sex-specific locus
†Indicates secondary signal
Yellow indicates loci not reported for another ECG trait
