# Supplementary material for: Common Genetic Variants Modulate the Electrocardiographic Tpeak-to-Tend Interval
Source: Am J Hum Genet. 2020 May 7;106(6):764–78. doi: 10.1016/j.ajhg.2020.04.009 (PMC7273524; doi:10.1016/j.ajhg.2020.04.009)
Supplement: Table S9 — DEPICT Gene Set Enrichment across All Resting Tpe Loci [file mmc5.xlsx]

## Sheet: ST9_DEP_Gene
Table S9A: DEPICT gene set enrichment across all resting Tpe loci from the Gene Ontology
Original gene set ID	Original gene set description	Nominal P value	False discovery rate
GO:0051051	negative regulation of transport	2.26e-06	<0.05
GO:0016775	phosphotransferase activity, nitrogenous group as acceptor	1.19e-05	<0.05
GO:0030291	protein serine/threonine kinase inhibitor activity	1.42e-05	<0.05
GO:0032844	regulation of homeostatic process	1.9e-05	<0.05
GO:0060341	regulation of cellular localization	2.45e-05	<0.05
GO:0030674	protein binding, bridging	4.13e-05	<0.05
GO:0043531	ADP binding	6.33e-05	<0.05
GO:0060090	binding, bridging	0.000102	<0.05
GO:0014070	response to organic cyclic compound	0.000122	<0.05
GO:0032386	regulation of intracellular transport	0.00016	<0.05
GO:0090257	regulation of muscle system process	0.000179	<0.05
GO:0042308	negative regulation of protein import into nucleus	0.000189	<0.05
GO:0032387	negative regulation of intracellular transport	0.000203	<0.05
GO:0031329	regulation of cellular catabolic process	0.000214	<0.05
GO:0006937	regulation of muscle contraction	0.000291	<0.05
GO:0003012	muscle system process	0.000306	<0.05
GO:0051224	negative regulation of protein transport	0.000323	<0.05
Table S9B: DEPICT gene set enrichment across all resting Tpe loci from the Mouse Phenotype
Original gene set ID	Original gene set description	Nominal P value	False discovery rate
MP:0003037	increased infarction size	4.04e-06	<0.05
MP:0006060	increased cerebral infarction size	1.34e-05	<0.05
MP:0002626	increased heart rate	1.59e-05	<0.05
MP:0004007	abnormal lung vasculature morphology	4.19e-05	<0.05
MP:0010403	atrial septal defect	8.71e-05	<0.05
MP:0005329	abnormal myocardium layer morphology	0.000125	<0.05
MP:0002190	disorganized myocardium	0.000135	<0.05
MP:0005312	pericardial effusion	0.00016	<0.05
MP:0001544	abnormal cardiovascular system physiology	0.000167	<0.05
MP:0005331	insulin resistance	0.000178	<0.05
MP:0006085	myocardial necrosis	0.000191	<0.05
MP:0005293	impaired glucose tolerance	0.000191	<0.05
MP:0006143	increased systemic arterial diastolic blood pressure	0.000241	<0.05
MP:0004484	altered response of heart to induced stress	0.000356	<0.05
MP:0000266	abnormal heart morphology	0.000363	<0.05
Table S9C: DEPICT gene set enrichment across all resting Tpe loci from EMSEMBL
Original gene set ID	Original gene set description	Nominal P value	False discovery rate
ENSG00000164867	NOS3 PPI subnetwork	2.62e-09	<0.01
ENSG00000102010	BMX PPI subnetwork	2.7e-08	<0.01
ENSG00000011405	PIK3C2A PPI subnetwork	2.73e-08	<0.01
ENSG00000111245	MYL2 PPI subnetwork	8.22e-07	<0.05
ENSG00000152137	HSPB8 PPI subnetwork	4.26e-06	<0.05
ENSG00000174775	HRAS PPI subnetwork	5.57e-06	<0.05
ENSG00000007171	NOS2 PPI subnetwork	5.74e-06	<0.05
ENSG00000118194	TNNT2 PPI subnetwork	7.22e-06	<0.05
ENSG00000186153	WWOX PPI subnetwork	1e-05	<0.05
ENSG00000073756	PTGS2 PPI subnetwork	1.01e-05	<0.05
ENSG00000143398	PIP5K1A PPI subnetwork	1.26e-05	<0.05
ENSG00000010671	BTK PPI subnetwork	1.29e-05	<0.05
ENSG00000078399	HOXA9 PPI subnetwork	1.41e-05	<0.05
ENSG00000109846	CRYAB PPI subnetwork	1.48e-05	<0.05
ENSG00000077549	CAPZB PPI subnetwork	2.19e-05	<0.05
ENSG00000107554	DNMBP PPI subnetwork	2.32e-05	<0.05
ENSG00000134769	DTNA PPI subnetwork	3.21e-05	<0.05
ENSG00000124507	PACSIN1 PPI subnetwork	3.67e-05	<0.05
ENSG00000100320	RBFOX2 PPI subnetwork	3.74e-05	<0.05
ENSG00000107242	PIP5K1B PPI subnetwork	4.69e-05	<0.05
ENSG00000035403	VCL PPI subnetwork	4.74e-05	<0.05
ENSG00000145675	PIK3R1 PPI subnetwork	4.99e-05	<0.05
ENSG00000050748	MAPK9 PPI subnetwork	5.03e-05	<0.05
ENSG00000187323	DCC PPI subnetwork	5.38e-05	<0.05
ENSG00000150867	PIP4K2A PPI subnetwork	6.21e-05	<0.05
ENSG00000154229	PRKCA PPI subnetwork	7.28e-05	<0.05
ENSG00000167193	CRK PPI subnetwork	9.25e-05	<0.05
ENSG00000182533	CAV3 PPI subnetwork	9.28e-05	<0.05
ENSG00000162889	MAPKAPK2 PPI subnetwork	9.66e-05	<0.05
ENSG00000100345	MYH9 PPI subnetwork	0.00011	<0.05
ENSG00000137267	TUBB2A PPI subnetwork	0.00011	<0.05
ENSG00000100292	HMOX1 PPI subnetwork	0.000112	<0.05
ENSG00000166913	YWHAB PPI subnetwork	0.000117	<0.05
ENSG00000089159	PXN PPI subnetwork	0.000123	<0.05
ENSG00000175084	DES PPI subnetwork	0.000127	<0.05
ENSG00000121068	TBX2 PPI subnetwork	0.000129	<0.05
ENSG00000072518	MARK2 PPI subnetwork	0.00013	<0.05
ENSG00000141480	ARRB2 PPI subnetwork	0.000132	<0.05
ENSG00000197442	MAP3K5 PPI subnetwork	0.000141	<0.05
ENSG00000136574	GATA4 PPI subnetwork	0.000153	<0.05
ENSG00000213585	VDAC1 PPI subnetwork	0.000156	<0.05
ENSG00000107643	MAPK8 PPI subnetwork	0.000159	<0.05
ENSG00000072110	ACTN1 PPI subnetwork	0.000162	<0.05
ENSG00000085662	AKR1B1 PPI subnetwork	0.000202	<0.05
ENSG00000142039	CCDC97 PPI subnetwork	0.000202	<0.05
ENSG00000123836	PFKFB2 PPI subnetwork	0.000226	<0.05
ENSG00000157764	BRAF PPI subnetwork	0.000233	<0.05
ENSG00000102882	MAPK3 PPI subnetwork	0.000277	<0.05
ENSG00000204673	AKT1S1 PPI subnetwork	0.000286	<0.05
ENSG00000118762	PKD2 PPI subnetwork	0.00029	<0.05
ENSG00000186111	PIP5K1C PPI subnetwork	0.000309	<0.05
ENSG00000140416	TPM1 PPI subnetwork	0.000337	<0.05
ENSG00000072062	PRKACA PPI subnetwork	0.000339	<0.05
ENSG00000165458	INPPL1 PPI subnetwork	0.00038	<0.05
Table S9D: DEPICT gene set enrichment across all resting Tpe loci from Kyoto encyclopedia of genes and genomes gene sets
Original gene set ID	Original gene set description	Nominal P value	False discovery rate
KEGG_REGULATION_OF_ACTIN_CYTOSKELETON	KEGG_REGULATION_OF_ACTIN_CYTOSKELETON	0.0001	<0.05
KEGG_INSULIN_SIGNALING_PATHWAY	KEGG_INSULIN_SIGNALING_PATHWAY	0.000132	<0.05
KEGG_TYPE_II_DIABETES_MELLITUS	KEGG_TYPE_II_DIABETES_MELLITUS	0.000259	<0.05
