# Supplementary material for: Common Genetic Variants Modulate the Electrocardiographic Tpeak-to-Tend Interval
Source: Am J Hum Genet. 2020 May 7;106(6):764–78. doi: 10.1016/j.ajhg.2020.04.009 (PMC7273524; doi:10.1016/j.ajhg.2020.04.009)
Supplement: Table S10 — Resting Tpe Loci Associations with Other Traits using PhenoScanner [file mmc6.xlsx]

## Sheet: ST10_PhenoScanner
Table S10: Resting Tpe loci associations with other traits using PhenoScanner
Locus	Lead SNV	Proxy SNV	Proxy Chr:Pos (hg19)	EA	r2	Type	trait	P	PMID
RNF207	rs10864434	rs10864434	chr1:6262231	A/T	1	Lead	Pulse rate	2.101e-10	UKBB
SSBP3	rs603901	rs562408	chr1:54742618	G/A	0.98414	Proxy	P wave duration	3e-09	28794112
SGIP1	rs10789207	rs10789207	chr1:66991346	C/T	1	Lead	Pulse rate	3.834e-25	UKBB
							Resting heart rate	2e-08	27798624
MED2D	rs1050316	rs1050316	chr1:156434703	G/T	1	Lead	Headache	2e-11	29397368
							Migraine without aura	3.21e-10	22683712
							Pain type experienced in last month: headache	4.495e-16	UKBB
							Platelet count	3.61e-11	27863252
							Plateletcrit	1.808e-14	27863252
							Pulse rate	4.77e-12	UKBB
		rs6700679	chr1:156442956	C/T	0.99551	Proxy	Medication for pain relief, constipation, heartburn: none of the above	3.973e-09	UKBB
		rs2274316	chr1:156446242	C/A	1	Proxy	Migraine	1e-08	23793025
		rs2274317	chr1:156446903	T/C	0.99551	Proxy	Medication for pain relief, constipation, heartburn: paracetamol	8.106e-09	UKBB
							Self-reported migraine	1.888e-08	UKBB
STRN	rs3770774	rs4016033	chr2:37137253	C/T	0.97243	Proxy	Leg fat percentage left	4.05e-08	UKBB
							Leg fat percentage right	3.532e-09	UKBB
		rs2110994	chr2:37154425	T/A	0.9802	Proxy	Mean platelet volume	2.323e-17	27863252
SLC8A1	rs35450971	rs35450971	chr2:40754314	C/T	1	Lead	QT interval	8e-11	29213071
SERTAD2	rs12466865	rs12466865	chr2:64882414	C/T	1	Lead	Red cell distribution width	1.506e-15	27863252
							Heel bone mineral density left	1.573e-09	UKBB
							Heel bone mineral density right	1.855e-08	UKBB
SCN5A-SCN10A	rs6797133	rs6797133	chr3:38656033	A/G	1	Lead	QRS interval	2.61e-21	23463857
SCN5A-SCN10A	rs7373065	rs7373065	chr3:38710315	C/T	1	Lead	Cause of death: cardiomegaly	2.687e-08	UKBB
		rs7373492	chr3:38687369	C/T	0.87881	Proxy	Pulse rate	6.542e-09	UKBB
SCN5A-SCN10A	rs6801957	rs10428132	chr3:38777554	G/T	0.98776	Proxy	Brugada syndrome	1e-68	23872634
		rs6790396	chr3:38771925	G/C	0.98776	Proxy	P wave duration	2e-39	28794112
		rs6801957	chr3:38767315	C/T	1	Lead	Heart function tests	3e-14	21076409
							PR interval	1.8e-73	21076409
							PR segment	7e-41	24850809
							Pulse rate	2.981e-13	UKBB
							QRS duration	7e-40	27659466
							QRS interval	1.1e-28	21076409
							QT interval	1e-10	24952745
NKX2-5	rs6882776	rs6882776	chr5:172664163	A/G	1	Lead	Atrial fibrillation	4.41e-08	23583979
							Heart rate	2e-12	23583979
		rs2277923	chr5:172662024	C/T	0.94208	Proxy	Pulse rate	9.688e-21	UKBB
SLC35F1	rs12210810	rs77710920	chr6:118691445	C/G	0.89473	Proxy	Pulse rate	2.094e-42	UKBB
		rs12210733	chr6:118653075	A/G	1	Proxy	QT interval	1e-22	24952745
		rs12210810	chr6:118653204	C/G	1	Lead	Electrocardiography	2e-17	19305409
							QT interval old age 50 yrs	7.02e-11	19305409
HEY2	rs10457469	rs13209968	chr6:126089285	C/G	1	Proxy	Arm fat mass left	1.213e-08	UKBB
							Arm fat mass right	6.568e-09	UKBB
							Arm fat-free mass left	3.155e-19	UKBB
							Arm fat-free mass right	3.948e-19	UKBB
							Arm predicted mass left	1.151e-18	UKBB
							Arm predicted mass right	8.451e-19	UKBB
							Basal metabolic rate	1.412e-19	UKBB
							Hip circumference	5.03e-10	UKBB
							Trunk fat mass	8e-09	UKBB
							Weight	1.442e-15	UKBB
		rs10457469	chr6:126083658	A/G	1	Lead	Height	2.405e-12	UKBB
							Sitting height	1.377e-11	UKBB
		rs1159974	chr6:126090277	C/T	1	Proxy	Impedance of arm left	1.203e-08	UKBB
							Waist circumference	4.192e-09	UKBB
							Whole body fat mass	4.114e-08	UKBB
		rs9398787	chr6:126090608	G/A	1	Proxy	Comparative height size at age 10	1.437e-11	UKBB
							Impedance of arm right	1.035e-08	UKBB
							Impedance of leg left	2.719e-09	UKBB
							Impedance of leg right	1.401e-10	UKBB
							Impedance of whole body	3.678e-10	UKBB
							Leg fat-free mass left	3.316e-17	UKBB
							Leg fat-free mass right	2.592e-18	UKBB
							Leg predicted mass left	2.923e-17	UKBB
							Leg predicted mass right	1.621e-18	UKBB
							Trunk fat-free mass	1.085e-17	UKBB
							Trunk predicted mass	9.156e-18	UKBB
							Whole body fat-free mass	1.452e-19	UKBB
							Whole body water mass	1.732e-19	UKBB
KCNH2	rs113843864	rs113843864	chr7:150618509	A/G	1	Lead	Arm fat mass left	9.559e-10	UKBB
		rs2968863	chr7:150623137	T/C	0.99481	Proxy	Arm fat mass right	8.91e-10	UKBB
							Hip circumference	6.428e-11	UKBB
							Waist circumference	3.164e-10	UKBB
							Whole body fat mass	3.063e-08	UKBB
		rs2907948	chr7:150638484	A/G	0.969	Proxy	Arm fat-free mass left	3.706e-20	UKBB
							Arm fat-free mass right	3.231e-18	UKBB
							Arm predicted mass left	2.237e-21	UKBB
							Arm predicted mass right	8.547e-19	UKBB
							Basal metabolic rate	5.07e-21	UKBB
							Comparative height size at age 10	9.48e-11	UKBB
							Impedance of arm left	2.013e-15	UKBB
							Impedance of arm right	4.341e-13	UKBB
							Impedance of leg left	6.645e-16	UKBB
							Impedance of leg right	2.484e-17	UKBB
							Impedance of whole body	2.948e-18	UKBB
							Leg fat-free mass left	2.154e-17	UKBB
							Leg fat-free mass right	4.747e-19	UKBB
							Leg predicted mass left	9.661e-18	UKBB
							Leg predicted mass right	1.335e-18	UKBB
							Trunk fat-free mass	5.679e-22	UKBB
							Trunk predicted mass	1.157e-21	UKBB
							Weight	6.325e-16	UKBB
							Whole body fat-free mass	8.684e-22	UKBB
							Whole body water mass	1.719e-22	UKBB
		rs2968864	chr7:150622162	C/T	1	Proxy	Body mass index	1.3e-10	29273807
							Electrocardiography	8e-16	19305408
							QT interval	8e-16	19305408
PRAG1	rs2976944	rs2976944	chr8:8270914	T/C	1	Lead	Myeloid white cell count	4.94e-08	27863252
							Irritability	1.299e-11	UKBB
							Fed-up feelings	2.708e-09	UKBB
							Neuroticism	5.23e-10	29292387
							Suffer from nerves	1.407e-08	UKBB
							Treatment with levothyroxine sodium	1.384e-08	UKBB
							Worry too long after embarrassment	1.581e-08	UKBB
		rs2920983	chr8:8268063	G/C	0.90832	Proxy	Body mass index	7.289e-13	UKBB
							Neuroticism score	3.295e-15	UKBB
							Platelet distribution width	6.827e-12	27863252
							Red cell distribution width	1.05e-17	27863252
		rs2979139	chr8:8268313	A/G	0.91227	Proxy	Comparative body size at age 10	6.468e-11	UKBB
							Heel bone mineral density	2.07e-26	UKBB
							Impedance of leg left	2.525e-20	UKBB
							Nervous feelings	1.522e-10	UKBB
							Self-reported hypothyroidism or myxoedema	2.225e-11	UKBB
							Worrier or anxious feelings	3.94e-14	UKBB
		rs2976945	chr8:8270871	G/T	0.92354	Proxy	Granulocyte count	8.935e-09	27863252
							Myeloid white cell count	7.436e-09	27863252
							Neutrophil count	1.253e-09	27863252
							Sum basophil neutrophil counts	2.073e-09	27863252
							Sum neutrophil eosinophil counts	5.59e-09	27863252
							Vascular or heart problems diagnosed by doctor: high blood pressure	2.515e-08	UKBB
							White blood cell count	3.537e-08	27863252
		rs2979138	chr8:8268437	C/T	0.90501	Proxy	Heel bone mineral density left	1.907e-17	UKBB
							Heel bone mineral density right	6.714e-17	UKBB
							Impedance of arm left	4.141e-17	UKBB
							Impedance of arm right	3.929e-20	UKBB
							Impedance of leg right	1.094e-20	UKBB
							Impedance of whole body	5.784e-22	UKBB
							Tense or highly strung	4.168e-08	UKBB
MSRA	rs10283145	rs10283145	chr8:10241411	T/C	1	Lead	Arm fat mass left	4.36e-11	UKBB
							Arm fat mass right	2.627e-11	UKBB
							Arm fat percentage left	1.756e-09	UKBB
							Arm fat percentage right	1.669e-09	UKBB
							Body mass index	1.95e-16	UKBB
							Diastolic blood pressure	3.243e-17	UKBB
							Eosinophil percentage of granulocytes	4.623e-09	27863252
							Eosinophil percentage of white cells	8.638e-09	27863252
							Granulocyte count	4.164e-09	27863252
							Impedance of arm left	7.197e-14	UKBB
							Impedance of arm right	4.147e-14	UKBB
							Leg fat mass left	1.444e-09	UKBB
							Leg fat mass right	1.035e-09	UKBB
							Leg fat-free mass left	3.211e-09	UKBB
							Leg predicted mass left	3.048e-09	UKBB
							Myeloid white cell count	1.519e-09	27863252
							Neuroticism	7.88e-14	29292387
							Neutrophil count	6.715e-10	27863252
							Self-reported hypertension	6.484e-11	UKBB
							Sum basophil neutrophil counts	7.824e-10	27863252
							Sum neutrophil eosinophil counts	3.631e-09	27863252
							Vascular or heart problems diagnosed by doctor: high blood pressure	1.782e-11	UKBB
							Vascular or heart problems diagnosed by doctor: none of the above	2.216e-08	UKBB
							Weight	1.106e-08	UKBB
							White blood cell count	1.31e-08	27863252
							Worrier or anxious feelings	4.952e-17	UKBB
		rs13252982	chr8:10255105	G/C	0.9003	Proxy	Platelet distribution width	1.087e-12	27863252
		rs4433149	chr8:10249268	A/T	0.90364	Proxy	Red cell distribution width	6.835e-24	27863252
							Miserableness	1.429e-09	UKBB
		rs13254263	chr8:10255181	G/A	0.9003	Proxy	Self-reported hypothyroidism or myxoedema	3.55e-08	UKBB
							Nervous feelings	9.498e-13	UKBB
							Comparative body size at age 10	3.252e-08	UKBB
		rs6601451	chr8:10243681	G/C	0.96427	Proxy	Systolic blood pressure	4.371e-13	UKBB
							Neuroticism score	1.465e-14	UKBB
							Leg predicted mass right	1.208e-08	UKBB
							Leg fat-free mass right	9.574e-09	UKBB
							Impedance of leg left	2.706e-20	UKBB
							Impedance of leg right	2.104e-18	UKBB
							Impedance of whole body	7.501e-19	UKBB
							Irritability	5.269e-13	UKBB
							Heel bone mineral density	3.644e-33	UKBB
							Heel bone mineral density left	7.263e-19	UKBB
							Heel bone mineral density right	2.339e-18	UKBB
IGF1R	rs2871974	rs4966021	chr15:99285056	C/T	0.99128	Proxy	Relative age of first facial hair	3.33e-09	UKBB
		rs7166287	chr15:99273075	C/T	0.96523	Proxy	Serum urate	1.41e-12	23263486
		rs4966019	chr15:99274326	C/T	0.9869	Proxy	Trunk fat mass	2.237e-08	UKBB
							Weight	1.291e-08	UKBB
							Whole body fat mass	1.714e-08	UKBB
LITAF	rs2080512	rs8049607	chr16:11691753	T/C	0.8555	Proxy	Electrocardiography	5e-15	19305408
		rs735951	chr16:11693536	G/A	0.95222	Proxy	QT interval	2e-28	24952745
LIG3	rs2074518	rs2074518	chr17:33324382	T/C	1	Lead	Electrocardiography	6e-12	19305408
		rs1052536	chr17:33331575	T/C	0.98812	Proxy	QT interval	6e-25	24952745
KCNJ2	rs4399570	rs17779747	chr17:68494992	T/G	0.84274	Proxy	QT interval	6e-12	19305409
							Electrocardiography	6e-12	19305409
The look-up results from the lead resting Tpe SNVs or proxy SNVs in high LD (r2 ≥ 0.8) from the 1000 Genome Project are indicated. SNVs are ordered by chromosomal position, and only results with P value ≤ 5 x 10-8 are included. If there were multiple results for the same trait, the variant with the lowest P-value is shown. Proxy variants with additional traits that were not associated with the le…
