# Supplementary material for: Common Genetic Variants Modulate the Electrocardiographic Tpeak-to-Tend Interval
Source: Am J Hum Genet. 2020 May 7;106(6):764–78. doi: 10.1016/j.ajhg.2020.04.009 (PMC7273524; doi:10.1016/j.ajhg.2020.04.009)
Supplement: Table S11 — Resting Tpe Loci Associations with T-wave Morphology Restitution, and PR Interval and QRS Complex Traits [file mmc7.xlsx]

## Sheet: ST11_TMR
Table S11: Resting Tpe loci associations with T-wave Morphology Restitution, and PR interval and QRS complex traits
Locus	Lead SNV	Proxy SNV	Proxy Chr:Pos (hg19)	EA	r2	Type	Trait	P	PMID
SSBP3	rs603901	rs562408	chr1:54742618	A	0.990286	Proxy	TMR during recovery	3.7e-08	31607149
		rs603901	chr1:54741767	C	1	Lead	PR interval	5.7e-21	Under review
KCND3	rs116532272	rs75013985	chr1:112530430	A	0.975883	Proxy	S amplitude, V5	1.2e-09	31641117
MEF2D	rs1050316	rs12136856	chr1:156473114	C	0.992293	Proxy	QRS area, II	2.4e-29	31641117
DPT	rs531706	rs607484	chr1:168687512	C	0.997	Proxy	PR interval	3.5e-08	Under review
SCN5A-SCN10A	rs7373065	rs7373065	chr3:38710315	T	1	Lead	TMR during exercise and TMR during recovery	1.6e-11	31607149
	rs6801957	rs7428232	chr3:38778618	T	0.967	Proxy	TMR during exercise	3.7e-09	31607149
CAMK2D	rs35132791	rs35408611	chr4:114423677	C	0.963	Proxy	TMR during recovery	2.9e-08	31607149
		rs11098193	chr4:114429407	C	0.97408	Proxy	R amplitude, V2	2.4e-10	31641117
KCNH2	rs113843864	rs2072412	chr7:150647970	C	0.85443	Proxy	TMR during exercise	2.1e-11	31607149
LITAF	rs2080512	rs7191330	chr16:11692658	C	0.995187	Proxy	QRS peak-to-peak, aVR	5.1e-11	31641117
KCNJ2	rs4399570	17:68493468_GA_G	chr17:68493468	GA	0.882	Proxy	TMR during exercise	2.9e-13	31607149
The look-up results in our summary statistics for resting Tpe are indicated. SNVs are ordered by chromosomal position, and only results with P value ≤ 5 x 10-8 are included. If there were multiple results for the same trait, the variant with the lowest P-value is shown. Proxy variants with additional traits that were not associated with the lead variants are also included. If multiple proxy SNVs …
TMR, T-wave morphology restitution
Current citation of the paper under review is "I. Ntalla, L. Weng, J.H. Cartwright et al. Multi-ancestry GWAS of the electrocardiographic PR interval identifies 210 loci underlying cardiac conduction. BioRXiv 2019"
